# Supplementary material for: Identification immune-related hub genes in diagnosing atherosclerosis with ischemic stroke through comprehensive bioinformatics analysis and machine learning
Source: Front Neurol. 2025 Apr 30;16:1507855. doi: 10.3389/fneur.2025.1507855 (PMC12074939; doi:10.3389/fneur.2025.1507855)
Supplement: Supplementary file 1 [file Table_1.xlsx]

## Sheet: DEGs
supplemental data 1
gene	logFC	AveExpr	t	P.Value	adj.P.Val	B	group
TMEM106A	0.535346	7.71652	7.25304	5.84e-10	1.13e-05	12.4774	up
NRP1	0.588657	9.94921	7.08335	1.17e-09	1.13e-05	11.8207	up
RAB23	-0.930944	8.95842	-6.93422	2.15e-09	1.13e-05	11.2448	down
TRIM25	0.402302	7.9899	6.91006	2.38e-09	1.13e-05	11.1516	up
MPP6	-1.05739	7.4516	-6.90403	2.43e-09	1.13e-05	11.1284	down
CNTN4	-1.79233	7.34339	-6.84697	3.07e-09	1.19e-05	10.9085	down
MKNK1	0.472268	9.20324	6.78824	3.9e-09	1.27e-05	10.6824	up
RASL12	-0.731473	7.60624	-6.74004	4.75e-09	1.27e-05	10.497	down
RIMS1	-0.445387	4.78129	-6.62539	7.57e-09	1.27e-05	10.0569	down
PXYLP1	-0.597456	6.70509	-6.62293	7.64e-09	1.27e-05	10.0475	down
CATSPERB	-0.963574	5.38001	-6.58464	8.93e-09	1.27e-05	9.90077	down
IBSP	1.79498	7.90974	6.58447	8.93e-09	1.27e-05	9.9001	up
FHL5	-1.56465	8.02771	-6.55293	1.02e-08	1.27e-05	9.77936	down
CAB39L	-0.928044	7.66066	-6.53642	1.09e-08	1.27e-05	9.71619	down
CDH19	-0.772103	4.21168	-6.53509	1.09e-08	1.27e-05	9.7111	down
SP140	0.734813	6.44616	6.53049	1.11e-08	1.27e-05	9.6935	up
ZSWIM6	0.357035	8.99561	6.52837	1.12e-08	1.27e-05	9.68542	up
DOK6	-0.506089	5.42458	-6.52474	1.14e-08	1.27e-05	9.67154	down
ADRA1B	-0.576474	6.94016	-6.52065	1.16e-08	1.27e-05	9.65587	down
MX2	0.984394	7.88751	6.5167	1.18e-08	1.27e-05	9.64077	up
RNF213	0.564376	9.51234	6.51185	1.2e-08	1.27e-05	9.62223	up
MTUS2	-0.953413	7.26276	-6.50461	1.23e-08	1.27e-05	9.59459	down
CNN1	-1.14057	9.06217	-6.50174	1.25e-08	1.27e-05	9.58361	down
SIGLEC1	0.747588	7.13769	6.48555	1.33e-08	1.29e-05	9.52173	up
HAND2	-0.706796	6.64717	-6.45827	1.49e-08	1.37e-05	9.41757	down
IL31RA	-1.1754	5.55003	-6.45225	1.53e-08	1.37e-05	9.39459	down
SMTN	-0.850522	7.81172	-6.44159	1.59e-08	1.37e-05	9.35391	down
SFMBT2	0.738297	7.56735	6.40798	1.82e-08	1.42e-05	9.22575	up
CASQ2	-1.66766	8.54984	-6.39969	1.89e-08	1.42e-05	9.19419	down
FILIP1L	-0.777019	8.87831	-6.39397	1.93e-08	1.42e-05	9.1724	down
GPC3	-0.905529	5.89068	-6.39101	1.95e-08	1.42e-05	9.16112	down
SLC22A3	-1.12824	8.96995	-6.3906	1.96e-08	1.42e-05	9.15954	down
MARK1	-0.878984	6.96592	-6.37417	2.09e-08	1.46e-05	9.09699	down
OAS1	0.875333	8.1969	6.36998	2.13e-08	1.46e-05	9.08103	up
NEGR1	-1.10062	7.79294	-6.35823	2.23e-08	1.47e-05	9.0363	down
SEC23B	0.344833	8.79027	6.34523	2.35e-08	1.47e-05	8.98683	up
CFL2	-0.823421	9.41177	-6.34361	2.36e-08	1.47e-05	8.98068	down
PAK1	0.387259	8.73947	6.32716	2.53e-08	1.47e-05	8.91813	up
ELOVL4	-0.458236	5.2112	-6.32456	2.55e-08	1.47e-05	8.90827	down
PSD4	0.575261	6.69539	6.31918	2.61e-08	1.47e-05	8.88779	up
CNTN1	-1.91103	6.98984	-6.31759	2.63e-08	1.47e-05	8.88175	down
NUMB	0.298181	8.81327	6.31579	2.64e-08	1.47e-05	8.8749	up
LAYN	-0.891997	7.3267	-6.30492	2.76e-08	1.5e-05	8.83363	down
RCC2	0.374059	8.11463	6.29411	2.89e-08	1.53e-05	8.79258	up
OAS2	0.823419	7.76697	6.28887	2.95e-08	1.53e-05	8.77268	up
FKBP15	0.559377	8.82146	6.27244	3.15e-08	1.59e-05	8.7103	up
XPO6	0.31525	8.99874	6.26046	3.3e-08	1.64e-05	8.66485	up
NEU1	0.476648	8.45855	6.24731	3.48e-08	1.65e-05	8.615	up
METTL24	-0.998261	6.58108	-6.23899	3.6e-08	1.65e-05	8.58343	down
CD38	0.768513	6.16225	6.2384	3.61e-08	1.65e-05	8.58122	up
NXPH3	-0.566159	7.76394	-6.23807	3.61e-08	1.65e-05	8.57996	down
DUSP26	-0.810664	6.72276	-6.22983	3.74e-08	1.67e-05	8.54873	down
CASP10	0.592351	6.03771	6.20836	4.07e-08	1.7e-05	8.46742	up
RNPEP	0.417144	8.81311	6.20407	4.14e-08	1.7e-05	8.4512	up
TMEM56	-1.14358	7.25348	-6.2027	4.16e-08	1.7e-05	8.44599	down
NOD2	0.540582	6.03083	6.202	4.18e-08	1.7e-05	8.44336	up
OSBPL3	0.806669	7.37949	6.18996	4.38e-08	1.7e-05	8.39777	up
SPAG16	-0.411863	6.45737	-6.18217	4.52e-08	1.7e-05	8.3683	down
ENAH	-0.771098	9.25342	-6.174	4.67e-08	1.7e-05	8.3374	down
WDFY4	0.678356	7.61227	6.17335	4.68e-08	1.7e-05	8.33496	up
RNASET2	0.743632	7.15806	6.17214	4.71e-08	1.7e-05	8.33037	up
FIBIN	-1.16131	9.24132	-6.17092	4.73e-08	1.7e-05	8.32577	down
ATP1A2	-0.852183	6.9457	-6.16129	4.92e-08	1.7e-05	8.28935	down
HSPB8	-0.938205	8.61404	-6.16013	4.94e-08	1.7e-05	8.28497	down
C8orf48	-0.483689	5.29522	-6.15974	4.95e-08	1.7e-05	8.28353	down
BAG2	-0.764283	8.26108	-6.15866	4.97e-08	1.7e-05	8.27945	down
PARP14	0.521153	9.31154	6.15864	4.97e-08	1.7e-05	8.27934	up
STAT1	0.452483	10.2415	6.15852	4.97e-08	1.7e-05	8.27891	up
SEMA4D	0.511213	6.93676	6.14883	5.17e-08	1.7e-05	8.24228	up
ZFP36L1	0.377631	9.24177	6.14225	5.31e-08	1.7e-05	8.21744	up
FABP4	2.45446	5.57116	6.14179	5.31e-08	1.7e-05	8.2157	up
MYOCD	-1.62845	8.15616	-6.13993	5.35e-08	1.7e-05	8.2087	down
RUNX2	0.470178	6.44272	6.13679	5.42e-08	1.7e-05	8.19683	up
ARHGEF3	0.639237	7.10605	6.13231	5.52e-08	1.7e-05	8.17992	up
INPP5D	0.733255	8.36717	6.13134	5.54e-08	1.7e-05	8.17624	up
ARHGAP30	0.788887	7.64425	6.11176	5.99e-08	1.81e-05	8.10234	up
REEP1	-0.840624	6.08313	-6.10933	6.05e-08	1.81e-05	8.09319	down
PDZRN3	-1.07182	8.11689	-6.09423	6.43e-08	1.84e-05	8.03625	down
TBC1D9	0.390543	8.71599	6.09387	6.44e-08	1.84e-05	8.0349	up
CHD7	0.565472	6.57714	6.09378	6.44e-08	1.84e-05	8.03458	up
OAS3	0.777077	7.23603	6.09285	6.46e-08	1.84e-05	8.03106	up
TPP1	0.596279	9.519	6.08304	6.72e-08	1.89e-05	7.99409	up
WBSCR17	-0.851896	6.09428	-6.07748	6.87e-08	1.9e-05	7.97316	down
DIP2B	0.325643	8.16433	6.07354	6.98e-08	1.9e-05	7.9583	up
CMTM7	0.662643	7.97709	6.0721	7.02e-08	1.9e-05	7.95286	up
GRK5	-0.726731	9.02402	-6.06634	7.18e-08	1.92e-05	7.93118	down
DTX3L	0.51064	8.98876	6.0617	7.32e-08	1.93e-05	7.91373	up
HCST	0.83055	7.72239	6.05704	7.46e-08	1.93e-05	7.89616	up
ANKS1B	-0.856733	5.88064	-6.05372	7.55e-08	1.93e-05	7.88369	down
SERGEF	-0.360784	7.69192	-6.05089	7.64e-08	1.93e-05	7.87304	down
SLAIN1	-0.56871	6.07794	-6.04893	7.7e-08	1.93e-05	7.86564	down
MARCKS	0.475456	9.89013	6.04367	7.86e-08	1.93e-05	7.84586	up
SYNC	-0.836192	7.38809	-6.03674	8.08e-08	1.93e-05	7.81979	down
FERMT2	-0.699828	9.56614	-6.0357	8.12e-08	1.93e-05	7.81588	down
VIPR2	-0.782599	5.97734	-6.03339	8.19e-08	1.93e-05	7.80721	down
PTPN11	-0.3637	10.2378	-6.0333	8.19e-08	1.93e-05	7.80689	down
CMIP	0.827653	7.75686	6.03136	8.26e-08	1.93e-05	7.79957	up
RUNX1	0.382341	8.53749	6.03097	8.27e-08	1.93e-05	7.7981	up
SGCE	-0.821226	9.15918	-6.02748	8.39e-08	1.93e-05	7.78498	down
C1orf162	0.924221	8.78933	6.02379	8.51e-08	1.93e-05	7.77113	up
WASF3	-0.439414	7.07667	-6.02301	8.54e-08	1.93e-05	7.76817	down
PVRL3	-0.606055	7.84173	-6.01835	8.7e-08	1.93e-05	7.75068	down
ACTN2	-0.868724	6.10319	-6.01682	8.75e-08	1.93e-05	7.74491	down
DAB2	0.646816	10.4903	6.01643	8.76e-08	1.93e-05	7.74346	up
TES	-0.603222	10.3713	-6.01628	8.77e-08	1.93e-05	7.7429	down
LGALS9C	0.948547	8.60724	6.01361	8.86e-08	1.93e-05	7.73288	up
C14orf132	-0.664799	6.83641	-6.01004	8.99e-08	1.94e-05	7.71947	down
FZD5	0.333914	6.61798	6.0054	9.16e-08	1.95e-05	7.70204	up
NLK	0.287983	7.29432	6.00361	9.22e-08	1.95e-05	7.6953	up
ADAP2	0.836473	9.08765	5.99878	9.4e-08	1.97e-05	7.67717	up
FAXC	-0.692532	6.1249	-5.99515	9.54e-08	1.97e-05	7.66355	down
TOM1L1	-0.668015	8.3631	-5.99419	9.57e-08	1.97e-05	7.65994	down
RN7SL398P	0.611076	7.03649	5.98419	9.96e-08	2e-05	7.62242	up
PCDH11X	-1.3466	6.34503	-5.98418	9.96e-08	2e-05	7.62236	down
NOX4	-0.882039	9.82959	-5.98072	1.01e-07	2e-05	7.60937	down
SLC3A2	0.438661	8.53945	5.97884	1.02e-07	2e-05	7.60233	up
C1QTNF2	-0.401511	6.56327	-5.97794	1.02e-07	2e-05	7.59897	down
PCDH20	-1.11425	6.01417	-5.97752	1.02e-07	2e-05	7.59737	down
ARRDC4	0.543771	9.0464	5.9733	1.04e-07	2.02e-05	7.58158	up
ZEB1	-0.668831	9.25755	-5.97118	1.05e-07	2.02e-05	7.57361	down
LARGE	-0.481548	6.85733	-5.96935	1.06e-07	2.02e-05	7.56676	down
CYTH4	0.876796	8.90358	5.96479	1.08e-07	2.03e-05	7.54966	up
LRRN1	-1.27233	5.44358	-5.96174	1.09e-07	2.03e-05	7.53822	down
KLHL13	-0.626727	6.3983	-5.96045	1.09e-07	2.03e-05	7.53339	down
SEC14L1	0.425915	8.21462	5.95685	1.11e-07	2.03e-05	7.51988	up
HLA-B	0.490856	12.1869	5.9564	1.11e-07	2.03e-05	7.51819	up
HSPB7	-0.947471	7.78572	-5.9554	1.12e-07	2.03e-05	7.51444	down
RAC2	0.865227	8.34407	5.95117	1.14e-07	2.04e-05	7.4986	up
HHEX	0.518264	8.028	5.9484	1.15e-07	2.04e-05	7.48823	up
RPS6KA6	-1.3692	6.72507	-5.94726	1.15e-07	2.04e-05	7.48397	down
NEXN	-1.02671	9.91022	-5.94717	1.15e-07	2.04e-05	7.48363	down
LPAR1	-0.644515	9.22679	-5.94332	1.17e-07	2.04e-05	7.46921	down
LOC729468	-0.473018	8.14395	-5.943	1.17e-07	2.04e-05	7.46799	down
MYBL1	-0.67225	6.88562	-5.93908	1.19e-07	2.06e-05	7.4533	down
HAND2-AS1	-1.50436	6.31001	-5.93108	1.23e-07	2.11e-05	7.42335	down
TC2N	-0.916816	9.79044	-5.92568	1.26e-07	2.12e-05	7.40315	down
ITIH5	-0.717248	7.88805	-5.92531	1.26e-07	2.12e-05	7.40177	down
PARP9	0.465148	8.65054	5.92418	1.26e-07	2.12e-05	7.39753	up
SPARCL1	-0.751413	12.1018	-5.92293	1.27e-07	2.12e-05	7.39286	down
NUP210	0.569207	6.74507	5.92027	1.28e-07	2.12e-05	7.3829	up
ACADL	-1.19793	7.00255	-5.91183	1.33e-07	2.18e-05	7.35136	down
ST7	-0.450692	7.61608	-5.90677	1.35e-07	2.19e-05	7.33243	down
SEL1L3	1.04335	7.95695	5.90647	1.36e-07	2.19e-05	7.33129	up
SLC6A6	0.735176	9.19604	5.90561	1.36e-07	2.19e-05	7.32809	up
SPRED1	0.253973	9.56764	5.89796	1.4e-07	2.24e-05	7.29948	up
TNFSF15	0.556177	6.12263	5.89214	1.44e-07	2.28e-05	7.27773	up
LRRC8C	0.370185	7.51799	5.88598	1.47e-07	2.32e-05	7.25473	up
TCEAL2	-1.03103	8.2551	-5.8815	1.5e-07	2.33e-05	7.238	down
BMPR1A	-0.777296	9.97835	-5.88049	1.5e-07	2.33e-05	7.23423	down
KLHL42	-0.564438	8.04175	-5.87621	1.53e-07	2.33e-05	7.21825	down
FILIP1	-0.925769	8.19726	-5.87469	1.54e-07	2.33e-05	7.21255	down
PARM1	-0.930731	8.0231	-5.87468	1.54e-07	2.33e-05	7.21252	down
JARID2	0.441987	7.37964	5.87405	1.54e-07	2.33e-05	7.21017	up
RERG	-0.872393	8.52434	-5.8721	1.55e-07	2.34e-05	7.20288	down
PLCB4	-1.19451	6.37027	-5.86578	1.59e-07	2.37e-05	7.17931	down
PAM	-0.605129	10.5151	-5.86565	1.59e-07	2.37e-05	7.17883	down
SLC2A12	-1.0075	5.9629	-5.85477	1.66e-07	2.45e-05	7.13822	down
TMEM106C	-0.470901	8.12847	-5.849	1.7e-07	2.5e-05	7.11673	down
DOCK4	0.63236	8.81057	5.84594	1.72e-07	2.5e-05	7.1053	up
PERP	-0.485068	7.68795	-5.84482	1.73e-07	2.5e-05	7.10112	down
RASSF3	-0.448699	8.26933	-5.84372	1.74e-07	2.5e-05	7.09705	down
EPSTI1	0.858117	6.37628	5.83943	1.77e-07	2.53e-05	7.08103	up
GZMB	0.71072	6.72916	5.83619	1.79e-07	2.54e-05	7.06898	up
LARP6	-0.315486	7.7679	-5.83433	1.8e-07	2.54e-05	7.06203	down
RPS6KA1	0.696543	7.37537	5.83374	1.81e-07	2.54e-05	7.05982	up
STK39	-0.384015	8.68344	-5.83091	1.83e-07	2.54e-05	7.04929	down
PRDM5	-0.512951	7.01682	-5.83025	1.83e-07	2.54e-05	7.04683	down
PLD5	-1.11138	6.28223	-5.82609	1.86e-07	2.56e-05	7.03134	down
OTUD7B	-0.547957	7.32801	-5.82439	1.88e-07	2.56e-05	7.025	down
ANO1	-0.772654	8.75698	-5.82179	1.9e-07	2.56e-05	7.01534	down
RGL1	0.617927	8.62942	5.82148	1.9e-07	2.56e-05	7.01417	up
TTYH2	0.342512	6.81001	5.81985	1.91e-07	2.56e-05	7.00809	up
SH3BP2	0.524219	6.67726	5.81943	1.91e-07	2.56e-05	7.00653	up
AGPAT9	0.709217	6.65282	5.81715	1.93e-07	2.57e-05	6.99804	up
STK4	0.329939	9.53399	5.81615	1.94e-07	2.57e-05	6.99432	up
LYN	0.801327	9.37337	5.81383	1.96e-07	2.57e-05	6.9857	up
NLRP3	0.711863	7.19046	5.81324	1.96e-07	2.57e-05	6.98351	up
TWSG1	-0.596832	9.78353	-5.81093	1.98e-07	2.57e-05	6.97491	down
LRMP	0.73868	7.39767	5.81016	1.98e-07	2.57e-05	6.97202	up
DPP4	1.61087	7.59748	5.80906	1.99e-07	2.57e-05	6.96796	up
RBM47	0.815586	8.53158	5.8067	2.01e-07	2.58e-05	6.95917	up
PDZD2	-0.565609	5.88774	-5.80491	2.03e-07	2.58e-05	6.9525	down
VAV3	1.02673	7.02852	5.80138	2.05e-07	2.6e-05	6.93938	up
PGR	-0.991916	7.74315	-5.79747	2.09e-07	2.6e-05	6.92482	down
FCGRT	0.654407	9.07404	5.79642	2.1e-07	2.6e-05	6.92091	up
PPP2R2B	-0.673768	7.36465	-5.79635	2.1e-07	2.6e-05	6.92064	down
TNFRSF21	0.814483	8.07006	5.79501	2.11e-07	2.6e-05	6.91567	up
MPP7	-0.971119	8.0735	-5.79489	2.11e-07	2.6e-05	6.91522	down
MAF	0.496411	7.96686	5.79014	2.15e-07	2.61e-05	6.89755	up
POLR1E	-0.437918	7.06782	-5.78935	2.15e-07	2.61e-05	6.89463	down
PRDM1	1.00511	7.45731	5.78773	2.17e-07	2.61e-05	6.88859	up
HEATR3	0.390418	7.44711	5.78755	2.17e-07	2.61e-05	6.88795	up
HLA-C	0.463003	12.321	5.78734	2.17e-07	2.61e-05	6.88715	up
PDZRN4	-0.963994	6.12929	-5.78589	2.18e-07	2.61e-05	6.88175	down
GNG12	-0.479584	10.4224	-5.78434	2.2e-07	2.61e-05	6.87601	down
CREG1	0.502893	9.85432	5.78144	2.22e-07	2.63e-05	6.86523	up
PYGO1	-0.514472	6.50604	-5.7792	2.24e-07	2.63e-05	6.8569	down
GRN	0.764431	11.089	5.77912	2.24e-07	2.63e-05	6.85659	up
GAB3	0.432228	7.08516	5.77741	2.26e-07	2.63e-05	6.85025	up
ACRBP	0.350395	6.15136	5.77655	2.27e-07	2.63e-05	6.84706	up
HLA-A	0.365291	12.4643	5.77342	2.29e-07	2.65e-05	6.83542	up
CNDP2	0.682681	8.82844	5.77039	2.32e-07	2.66e-05	6.82417	up
AGTR1	-0.491766	5.87629	-5.76998	2.33e-07	2.66e-05	6.82265	down
NAP1L3	-0.795578	8.04103	-5.76757	2.35e-07	2.67e-05	6.81369	down
CD163	1.13055	10.8333	5.76659	2.36e-07	2.67e-05	6.81008	up
ABCB1	0.526738	6.20693	5.76507	2.37e-07	2.67e-05	6.80441	up
2024-09-06	0.447967	7.13315	5.76371	2.38e-07	2.67e-05	6.79938	up
YAP1	-0.673963	9.63487	-5.76243	2.4e-07	2.67e-05	6.79462	down
NECAP2	0.35538	9.66655	5.7609	2.41e-07	2.67e-05	6.78894	up
CNTN3	-1.36174	6.96263	-5.76017	2.42e-07	2.67e-05	6.78623	down
ANGPTL1	-1.13325	6.11838	-5.75597	2.46e-07	2.7e-05	6.77064	down
KIAA0226L	0.674721	7.11187	5.75506	2.47e-07	2.7e-05	6.76725	up
MYOZ2	-0.851648	7.73656	-5.75323	2.48e-07	2.7e-05	6.76045	down
ITGB7	0.874045	7.28613	5.75121	2.5e-07	2.71e-05	6.75296	up
NRP2	0.531108	8.97163	5.74968	2.52e-07	2.72e-05	6.74729	up
BTK	0.893456	7.62985	5.74734	2.54e-07	2.73e-05	6.73863	up
NRROS	0.517331	7.33907	5.74523	2.56e-07	2.73e-05	6.7308	up
CHKA	0.451921	6.38903	5.74476	2.57e-07	2.73e-05	6.72903	up
LGALS9	0.756339	6.15677	5.74282	2.59e-07	2.73e-05	6.72187	up
CKMT2	-0.740093	7.11469	-5.74202	2.6e-07	2.73e-05	6.71889	down
CCR1	1.17945	7.91839	5.74084	2.61e-07	2.73e-05	6.71452	up
XAF1	0.580298	8.66643	5.73917	2.62e-07	2.73e-05	6.7083	up
KCNA5	-0.882332	6.90192	-5.73815	2.64e-07	2.73e-05	6.70455	down
C14orf159	0.345955	7.26893	5.7369	2.65e-07	2.73e-05	6.69991	up
PGD	0.940742	9.47657	5.73529	2.67e-07	2.74e-05	6.69394	up
HPD	-0.419058	5.56404	-5.73253	2.69e-07	2.75e-05	6.68372	down
SMPX	-0.601271	4.05668	-5.73158	2.7e-07	2.75e-05	6.6802	down
ID4	-0.800647	9.47241	-5.72794	2.74e-07	2.78e-05	6.66669	down
GPR132	0.482812	6.37663	5.72661	2.76e-07	2.78e-05	6.66176	up
PRKCH	0.681095	7.89384	5.72365	2.79e-07	2.8e-05	6.6508	up
THSD7A	0.641817	5.80969	5.7173	2.86e-07	2.85e-05	6.62727	up
DLG3	-0.5947	6.85705	-5.71718	2.86e-07	2.85e-05	6.62684	down
EPB41L5	-0.66641	6.93503	-5.71451	2.89e-07	2.87e-05	6.61695	down
ZNF385D	-0.854195	8.57507	-5.70924	2.95e-07	2.9e-05	6.59743	down
PRKX	0.356755	7.95405	5.709	2.96e-07	2.9e-05	6.59655	up
GRIA3	-0.562134	4.36595	-5.70835	2.96e-07	2.9e-05	6.59412	down
ASAP1	0.504464	9.21755	5.70508	3e-07	2.93e-05	6.58203	up
LCP2	0.819414	8.90123	5.7003	3.06e-07	2.97e-05	6.56434	up
FBLN5	-0.74993	11.0418	-5.69752	3.09e-07	2.97e-05	6.55404	down
ADCY7	0.612495	8.041	5.69743	3.09e-07	2.97e-05	6.5537	up
PYGL	0.485756	9.59217	5.69697	3.1e-07	2.97e-05	6.552	up
CSF1R	0.857427	9.27492	5.69368	3.14e-07	2.98e-05	6.53985	up
CORO1A	0.687028	8.71235	5.69344	3.14e-07	2.98e-05	6.53896	up
LRRC1	-0.552375	6.79759	-5.69306	3.15e-07	2.98e-05	6.53754	down
CACNB2	-0.576954	6.73698	-5.68817	3.21e-07	3.02e-05	6.51945	down
SCRG1	-1.16017	7.09973	-5.68751	3.22e-07	3.02e-05	6.51704	down
ELMO1	0.652758	7.90732	5.68157	3.29e-07	3.07e-05	6.49507	up
ZFYVE9	-0.591476	6.31214	-5.68023	3.31e-07	3.07e-05	6.49012	down
FLNC	-0.769019	7.36226	-5.67637	3.36e-07	3.11e-05	6.47585	down
SLC36A1	0.554671	7.60214	5.67415	3.39e-07	3.12e-05	6.46763	up
MAP3K1	0.498151	9.12225	5.673	3.4e-07	3.12e-05	6.4634	up
GKAP1	-0.635594	5.44074	-5.66774	3.47e-07	3.16e-05	6.44395	down
DNAJC18	-0.482089	7.3472	-5.66635	3.49e-07	3.16e-05	6.43883	down
IL17RA	0.484029	8.13547	5.66485	3.51e-07	3.16e-05	6.4333	up
ABCD4	0.296839	7.08079	5.66458	3.52e-07	3.16e-05	6.43229	up
TAPBP	0.448962	9.62137	5.66383	3.53e-07	3.16e-05	6.42952	up
TYROBP	0.841439	10.4409	5.66293	3.54e-07	3.16e-05	6.42619	up
NCKAP1L	0.959456	9.42566	5.66278	3.54e-07	3.16e-05	6.42564	up
RN7SL288P	0.585297	6.21704	5.66104	3.57e-07	3.17e-05	6.41921	up
ATP2B1	0.506781	9.07602	5.66059	3.57e-07	3.17e-05	6.41755	up
ARHGDIB	0.415037	11.1328	5.65754	3.62e-07	3.19e-05	6.40631	up
LONRF2	-0.781868	6.73373	-5.65413	3.66e-07	3.2e-05	6.3937	down
PDLIM3	-0.717493	9.19538	-5.65273	3.68e-07	3.2e-05	6.38854	down
PLEK	1.10474	9.40528	5.65208	3.69e-07	3.2e-05	6.38614	up
SGPL1	0.529628	8.94413	5.65152	3.7e-07	3.2e-05	6.38409	up
FAM78A	0.572348	6.61146	5.65138	3.7e-07	3.2e-05	6.38354	up
SLC16A7	-0.568136	8.09963	-5.65097	3.71e-07	3.2e-05	6.38206	down
TTC33	-0.452266	7.40274	-5.64997	3.72e-07	3.2e-05	6.37836	down
TMEM47	-0.910901	10.91	-5.64929	3.73e-07	3.2e-05	6.37585	down
ATP6V1A	0.563584	9.41637	5.64758	3.76e-07	3.21e-05	6.36955	up
REEP4	0.476002	6.91094	5.64596	3.78e-07	3.22e-05	6.36357	up
TXK	0.599628	5.5506	5.64153	3.85e-07	3.24e-05	6.34723	up
MFAP3L	-0.465082	5.96901	-5.64135	3.85e-07	3.24e-05	6.34654	down
CARD8	0.509818	8.16766	5.641	3.86e-07	3.24e-05	6.34527	up
PGM5	-0.965588	9.14778	-5.64042	3.87e-07	3.24e-05	6.34312	down
VAPB	-0.302998	8.13426	-5.63861	3.89e-07	3.24e-05	6.33645	down
PTPRJ	0.666551	9.31308	5.63832	3.9e-07	3.24e-05	6.33537	up
TMEM43	-0.40793	9.9239	-5.63578	3.94e-07	3.25e-05	6.32601	down
MIB1	-0.502415	8.56627	-5.63536	3.94e-07	3.25e-05	6.32447	down
TMEM2	0.708346	8.37299	5.63481	3.95e-07	3.25e-05	6.32243	up
RIPK3	0.495847	6.62277	5.6334	3.97e-07	3.26e-05	6.31723	up
BEND5	-0.52686	6.08535	-5.63259	3.99e-07	3.26e-05	6.31426	down
ACSL5	0.791937	7.48958	5.62889	4.04e-07	3.28e-05	6.30061	up
BLNK	0.59512	7.11301	5.62874	4.05e-07	3.28e-05	6.30008	up
PRUNE2	-1.02142	9.51626	-5.62847	4.05e-07	3.28e-05	6.29907	down
TMED5	0.299971	9.2777	5.62621	4.09e-07	3.28e-05	6.29074	up
HMOX1	1.4195	8.48801	5.62496	4.11e-07	3.28e-05	6.28612	up
HLA-DOB	0.663044	5.52607	5.62492	4.11e-07	3.28e-05	6.28599	up
MYO5A	0.672264	8.88473	5.6243	4.12e-07	3.28e-05	6.28369	up
FXYD1	-0.65387	8.27663	-5.62296	4.14e-07	3.28e-05	6.27876	down
CD4	0.934919	9.34845	5.62153	4.16e-07	3.28e-05	6.27351	up
RALGPS2	0.799337	5.8141	5.62129	4.17e-07	3.28e-05	6.2726	up
RNU4-62P	0.668949	8.12777	5.61934	4.2e-07	3.28e-05	6.26542	up
CRYAB	-0.740062	10.3928	-5.61846	4.21e-07	3.28e-05	6.26218	down
DOCK2	0.888746	9.00843	5.61804	4.22e-07	3.28e-05	6.26065	up
H2AFY	0.557868	9.41349	5.61656	4.24e-07	3.28e-05	6.25518	up
DOK3	0.413157	6.64874	5.61638	4.25e-07	3.28e-05	6.25454	up
SESTD1	-0.479797	9.64046	-5.61557	4.26e-07	3.28e-05	6.25154	down
TSPAN2	-0.900962	8.61545	-5.61531	4.27e-07	3.28e-05	6.25057	down
MAGED2	-0.429605	9.33035	-5.61431	4.28e-07	3.28e-05	6.24691	down
CD300A	0.92045	8.68563	5.60925	4.37e-07	3.34e-05	6.22826	up
IGKV1D-33	1.88474	8.94579	5.60801	4.39e-07	3.34e-05	6.22373	up
ATG7	0.438344	8.78017	5.60752	4.4e-07	3.34e-05	6.22192	up
PILRA	0.690527	7.64395	5.60481	4.44e-07	3.35e-05	6.21194	up
ARHGAP25	0.750169	7.55553	5.60465	4.45e-07	3.35e-05	6.21136	up
MPP1	0.741983	9.62973	5.60098	4.51e-07	3.38e-05	6.19784	up
APBB1IP	0.886038	7.79093	5.60068	4.52e-07	3.38e-05	6.19671	up
DNAJB5	-0.482093	8.2251	-5.5973	4.58e-07	3.42e-05	6.1843	down
SV2A	-0.649284	6.93238	-5.59587	4.6e-07	3.43e-05	6.17903	down
TFPI2	-0.883302	6.36374	-5.59241	4.66e-07	3.46e-05	6.1663	down
NABP1	0.845531	9.01087	5.58839	4.74e-07	3.49e-05	6.15151	up
SLA	0.911497	7.80724	5.58742	4.76e-07	3.49e-05	6.14797	up
SLMAP	-0.558833	9.26589	-5.58729	4.76e-07	3.49e-05	6.14749	down
GIT2	0.292102	8.89498	5.58707	4.76e-07	3.49e-05	6.14668	up
EDEM1	0.316609	8.1144	5.58337	4.83e-07	3.51e-05	6.13307	up
PARP15	0.787105	6.00123	5.58298	4.84e-07	3.51e-05	6.13165	up
ADRBK2	0.753487	7.96674	5.58105	4.88e-07	3.51e-05	6.12454	up
UNC13C	-1.1218	5.50382	-5.58069	4.88e-07	3.51e-05	6.1232	down
MANSC1	-0.78129	7.93626	-5.58029	4.89e-07	3.51e-05	6.12175	down
GNAL	-0.54348	6.85283	-5.58021	4.89e-07	3.51e-05	6.12145	down
KANK1	-0.822479	8.32521	-5.57979	4.9e-07	3.51e-05	6.11992	down
MTSS1	0.754281	8.32793	5.57765	4.94e-07	3.52e-05	6.11203	up
PDLIM1	-0.406452	9.05376	-5.57752	4.94e-07	3.52e-05	6.11158	down
IL6R	0.713392	7.15565	5.57528	4.99e-07	3.54e-05	6.10332	up
ENOX2	-0.403756	7.71779	-5.57305	5.03e-07	3.56e-05	6.09514	down
LAIR1	0.895547	9.41336	5.57047	5.08e-07	3.59e-05	6.08567	up
C5orf24	-0.44412	9.2521	-5.56622	5.17e-07	3.64e-05	6.07006	down
TPM2	-0.698447	11.2848	-5.56273	5.24e-07	3.68e-05	6.05722	down
PGRMC1	-0.375894	10.305	-5.55884	5.32e-07	3.72e-05	6.04295	down
DCSTAMP	1.00581	5.57572	5.55799	5.33e-07	3.72e-05	6.03985	up
GLUL	0.589035	9.84338	5.55718	5.35e-07	3.72e-05	6.03686	up
PPP1R3B	-0.437384	8.13664	-5.55344	5.43e-07	3.75e-05	6.02315	down
OSBPL11	0.399135	7.51198	5.55315	5.43e-07	3.75e-05	6.02209	up
STK10	0.865458	8.17352	5.55142	5.47e-07	3.75e-05	6.01573	up
WNK3	-0.490524	4.23424	-5.55115	5.48e-07	3.75e-05	6.01476	down
FMOD	-0.716431	10.3403	-5.55103	5.48e-07	3.75e-05	6.01429	down
NPNT	-1.06533	9.4911	-5.55096	5.48e-07	3.75e-05	6.01403	down
RYR2	-1.24144	7.06477	-5.54983	5.51e-07	3.75e-05	6.00991	down
LAP3	0.500239	8.9945	5.54824	5.54e-07	3.75e-05	6.00406	up
WIPF1	0.36528	9.88367	5.54759	5.55e-07	3.75e-05	6.00169	up
FGD2	0.595178	7.17839	5.54528	5.6e-07	3.75e-05	5.99321	up
PTGDS	0.4894	7.12126	5.54462	5.62e-07	3.75e-05	5.99078	up
CHST11	0.435679	8.97859	5.54461	5.62e-07	3.75e-05	5.99075	up
TBXAS1	0.767749	8.18689	5.54383	5.64e-07	3.75e-05	5.9879	up
MYL9	-0.521815	10.4618	-5.54311	5.65e-07	3.75e-05	5.98526	down
GPR63	-0.631706	5.12131	-5.54289	5.66e-07	3.75e-05	5.98444	down
LINC00670	-1.23664	6.50094	-5.54159	5.69e-07	3.75e-05	5.97968	down
CYTH1	0.627816	8.02929	5.5414	5.69e-07	3.75e-05	5.97899	up
STAT2	0.28734	8.71867	5.54105	5.7e-07	3.75e-05	5.9777	up
STAB1	0.893345	8.50313	5.54033	5.71e-07	3.75e-05	5.97506	up
OSR1	-0.621623	7.09548	-5.53835	5.76e-07	3.77e-05	5.96778	down
DDX60L	0.92596	8.58591	5.53775	5.77e-07	3.77e-05	5.96561	up
SLC25A19	0.501158	6.37134	5.53527	5.83e-07	3.79e-05	5.95649	up
WARS	0.529148	8.79665	5.53203	5.9e-07	3.83e-05	5.94464	up
C1orf85	0.440402	7.80623	5.5311	5.92e-07	3.83e-05	5.94124	up
SSX2IP	-0.455815	6.71619	-5.53081	5.93e-07	3.83e-05	5.94015	down
AMPD3	0.735469	7.78675	5.52674	6.02e-07	3.87e-05	5.92524	up
NPL	1.06636	8.64945	5.52629	6.03e-07	3.87e-05	5.92361	up
IL1RN	1.39449	6.93154	5.52603	6.04e-07	3.87e-05	5.92265	up
ATP11A	0.603571	7.31927	5.52484	6.07e-07	3.87e-05	5.91829	up
PPP1R9A	-0.74562	5.31097	-5.52158	6.15e-07	3.91e-05	5.90634	down
NPR3	-1.23084	7.70221	-5.51972	6.19e-07	3.92e-05	5.89953	down
MLEC	0.250621	8.66742	5.51919	6.2e-07	3.92e-05	5.89761	up
GPRIN3	0.824321	8.0163	5.51915	6.2e-07	3.92e-05	5.89746	up
GPAM	-0.351152	6.71388	-5.51533	6.3e-07	3.96e-05	5.88347	down
IDH1	0.600089	9.87144	5.51469	6.31e-07	3.96e-05	5.88111	up
RNF115	-0.550642	8.31323	-5.51458	6.31e-07	3.96e-05	5.8807	down
2024-09-10	-0.347646	8.5386	-5.51369	6.34e-07	3.96e-05	5.87746	down
CALML4	0.487409	6.45097	5.51214	6.37e-07	3.96e-05	5.87177	up
PDE8B	-1.23204	6.81695	-5.51208	6.38e-07	3.96e-05	5.87156	down
CASQ1	-0.566392	5.73195	-5.51167	6.39e-07	3.96e-05	5.87008	down
HTR1B	-0.331684	7.50164	-5.51072	6.41e-07	3.96e-05	5.86658	down
MACROD2	-0.282952	4.83658	-5.51016	6.42e-07	3.96e-05	5.86454	down
PRKD1	-0.575531	7.94467	-5.507	6.5e-07	3.99e-05	5.85296	down
APOL6	0.506252	7.88672	5.50598	6.53e-07	3.99e-05	5.84923	up
AKAP6	-0.89405	8.97751	-5.50559	6.54e-07	3.99e-05	5.84783	down
TPH1	-1.88663	8.72227	-5.50519	6.55e-07	3.99e-05	5.84636	down
UBA2	-0.391391	9.51959	-5.50434	6.57e-07	3.99e-05	5.84325	down
TRPC1	-0.760529	7.96207	-5.504	6.58e-07	3.99e-05	5.842	down
SERINC5	0.370226	7.88534	5.50185	6.63e-07	4.02e-05	5.83412	up
PIM2	0.875102	7.33348	5.50063	6.67e-07	4.02e-05	5.82968	up
EFTUD2	0.410958	8.33937	5.4998	6.69e-07	4.02e-05	5.82665	up
EDEM2	0.418526	7.38851	5.49938	6.7e-07	4.02e-05	5.82511	up
ITGAL	0.763293	6.7954	5.49817	6.73e-07	4.02e-05	5.82068	up
DOCK8	0.878175	8.65019	5.49796	6.74e-07	4.02e-05	5.81989	up
ARHGEF26	-0.840177	6.83795	-5.49512	6.81e-07	4.04e-05	5.80951	down
FAM129A	-0.554376	10.8376	-5.49495	6.81e-07	4.04e-05	5.80891	down
TCEAL7	-0.431557	5.87805	-5.49472	6.82e-07	4.04e-05	5.80807	down
MLKL	0.384396	7.54993	5.49266	6.88e-07	4.07e-05	5.80051	up
IKZF1	0.752282	6.68031	5.49196	6.89e-07	4.07e-05	5.79796	up
ARPC3	0.36702	10.8085	5.49065	6.93e-07	4.07e-05	5.79317	up
CD300C	0.565174	7.7056	5.48951	6.96e-07	4.07e-05	5.789	up
NCKAP1	-0.603424	10.2056	-5.48904	6.97e-07	4.07e-05	5.78728	down
NRK	-0.957198	6.18316	-5.48876	6.98e-07	4.07e-05	5.78629	down
ADPGK	0.48926	7.75736	5.48864	6.98e-07	4.07e-05	5.78584	up
IGHV3-52	1.8676	10.769	5.48644	7.04e-07	4.09e-05	5.77781	up
DISC1	0.386413	6.12124	5.4861	7.05e-07	4.09e-05	5.77654	up
TMOD1	-0.739584	8.29287	-5.48424	7.1e-07	4.1e-05	5.76975	down
SLC39A11	0.505797	7.704	5.48369	7.12e-07	4.1e-05	5.76776	up
SGCB	-0.622604	9.77823	-5.48336	7.13e-07	4.1e-05	5.76656	down
FLI1	0.637942	8.33516	5.48077	7.2e-07	4.13e-05	5.75707	up
ROCK2	-0.468292	9.72231	-5.47966	7.23e-07	4.14e-05	5.75303	down
PKD2	-0.703956	10.5622	-5.47911	7.25e-07	4.14e-05	5.75102	down
MCAM	-0.839432	9.54607	-5.47497	7.36e-07	4.2e-05	5.7359	down
STRN3	-0.379216	9.26362	-5.47091	7.48e-07	4.25e-05	5.72107	down
TLR6	0.739285	7.16715	5.46862	7.55e-07	4.28e-05	5.71271	up
RAP2B	0.567734	8.93057	5.46822	7.56e-07	4.28e-05	5.71125	up
PARVA	-0.367907	9.92021	-5.46686	7.6e-07	4.28e-05	5.70628	down
IGHV3-35	1.2956	9.47369	5.4655	7.64e-07	4.28e-05	5.70133	up
AKT3	-0.519972	9.2142	-5.46504	7.65e-07	4.28e-05	5.69964	down
LEF1	0.617784	5.8967	5.4643	7.67e-07	4.28e-05	5.69693	up
HAVCR2	0.921879	8.17808	5.46421	7.68e-07	4.28e-05	5.69661	up
TM4SF18	1.02327	6.98758	5.46401	7.68e-07	4.28e-05	5.6959	up
FSTL1	-0.357916	11.3186	-5.46175	7.75e-07	4.31e-05	5.68763	down
GJC1	-0.612684	7.44449	-5.46053	7.79e-07	4.32e-05	5.68318	down
EPM2A	-0.398214	6.55328	-5.45909	7.83e-07	4.34e-05	5.67792	down
FMNL1	0.702799	7.8947	5.45672	7.9e-07	4.36e-05	5.6693	up
NKIRAS1	-0.371103	7.08932	-5.45558	7.94e-07	4.37e-05	5.66513	down
NLGN1	-1.03802	6.13423	-5.45335	8.01e-07	4.4e-05	5.65701	down
PIK3AP1	0.9577	9.02667	5.45038	8.1e-07	4.44e-05	5.64618	up
SCHIP1	-0.632296	7.82714	-5.44977	8.12e-07	4.44e-05	5.64395	down
SLC20A2	-0.543399	8.53086	-5.44747	8.19e-07	4.47e-05	5.63557	down
PRKCD	0.504251	8.58021	5.44598	8.24e-07	4.49e-05	5.63013	up
CXorf21	0.957218	7.444	5.44294	8.34e-07	4.52e-05	5.61906	up
IGHV3-74	1.5855	9.80139	5.44255	8.35e-07	4.52e-05	5.61763	up
SAMSN1	0.824581	7.27533	5.44193	8.37e-07	4.53e-05	5.61538	up
BIN2	0.893786	7.31835	5.44118	8.39e-07	4.53e-05	5.61265	up
SIPA1L2	0.490979	7.7022	5.44017	8.43e-07	4.53e-05	5.60895	up
PLCB2	0.669637	7.71741	5.43998	8.43e-07	4.53e-05	5.60828	up
NAGK	0.427763	10.1903	5.43914	8.46e-07	4.53e-05	5.6052	up
RALGAPA2	0.32277	7.69454	5.43832	8.49e-07	4.53e-05	5.60223	up
SYK	0.855818	8.78279	5.43792	8.5e-07	4.53e-05	5.60075	up
CCM2	0.276588	7.51129	5.43771	8.51e-07	4.53e-05	5.60001	up
APOOL	-0.508111	8.0682	-5.43536	8.58e-07	4.56e-05	5.59145	down
THEMIS2	0.750181	7.47611	5.43263	8.68e-07	4.59e-05	5.58151	up
BAZ1A	0.496327	8.00643	5.42926	8.79e-07	4.64e-05	5.56923	up
GPR176	-0.377547	8.02764	-5.42837	8.82e-07	4.64e-05	5.56599	down
MRAP2	-1.15825	9.25329	-5.42837	8.82e-07	4.64e-05	5.56596	down
IL10RA	0.905359	8.56961	5.42786	8.84e-07	4.64e-05	5.56412	up
MIR8071-1	1.06476	7.4022	5.42619	8.89e-07	4.66e-05	5.55806	up
GAS7	0.550469	7.35312	5.42531	8.92e-07	4.66e-05	5.55485	up
HCLS1	0.720633	9.12613	5.42445	8.95e-07	4.67e-05	5.55172	up
PTPN6	0.809213	8.10777	5.42396	8.97e-07	4.67e-05	5.54992	up
METAP1	-0.431407	9.09406	-5.42292	9.01e-07	4.68e-05	5.54613	down
NCEH1	0.755859	8.62171	5.41985	9.11e-07	4.69e-05	5.53498	up
AOC3	-0.916242	9.32321	-5.41907	9.14e-07	4.69e-05	5.53213	down
TMEM206	0.499275	6.58362	5.41862	9.16e-07	4.69e-05	5.5305	up
LGI1	-1.15644	5.17403	-5.41855	9.16e-07	4.69e-05	5.53024	down
DUSP27	-0.682927	6.98688	-5.41855	9.16e-07	4.69e-05	5.53023	down
ZNF711	-0.878406	6.40656	-5.41834	9.17e-07	4.69e-05	5.52946	down
FGF2	-0.481855	8.41143	-5.41728	9.21e-07	4.69e-05	5.52562	down
C1QA	0.842387	8.90909	5.41659	9.23e-07	4.69e-05	5.52312	up
TP53INP1	0.340513	8.82399	5.4163	9.24e-07	4.69e-05	5.52207	up
C12orf29	-0.397626	7.53782	-5.41619	9.24e-07	4.69e-05	5.52166	down
NAV3	0.442495	5.4099	5.41561	9.27e-07	4.69e-05	5.51955	up
ITGB1BP2	-0.504308	5.7097	-5.41512	9.28e-07	4.69e-05	5.51778	down
MOAP1	-0.250102	7.89757	-5.4124	9.38e-07	4.72e-05	5.50788	down
IGKV1-13	1.55364	9.23185	5.41142	9.42e-07	4.72e-05	5.50431	up
RAB9B	-0.622977	6.7318	-5.41133	9.42e-07	4.72e-05	5.50397	down
NDRG3	-0.396369	8.56602	-5.41116	9.43e-07	4.72e-05	5.50336	down
ARPC1B	0.494961	9.58269	5.40992	9.47e-07	4.73e-05	5.49885	up
IGKV1D-16	1.44251	9.45038	5.40973	9.48e-07	4.73e-05	5.49814	up
CXorf38	0.302604	7.29591	5.40847	9.52e-07	4.74e-05	5.49359	up
PPP1R12A	-0.511681	10.0643	-5.40807	9.54e-07	4.74e-05	5.49212	down
SLC25A4	-0.695223	8.93623	-5.40478	9.66e-07	4.79e-05	5.48017	down
PRKCB	0.81473	7.32443	5.40244	9.75e-07	4.81e-05	5.47166	up
EID1	-0.309155	10.5878	-5.40213	9.76e-07	4.81e-05	5.47054	down
DNMT1	0.376493	7.8173	5.40205	9.76e-07	4.81e-05	5.47024	up
RNASE1	0.977734	11.3543	5.39709	9.95e-07	4.88e-05	5.45221	up
LPXN	0.694234	8.1126	5.3966	9.97e-07	4.88e-05	5.45045	up
PLEKHB2	0.530799	9.96282	5.39543	1e-06	4.88e-05	5.44619	up
GRB2	0.454088	9.52519	5.39534	1e-06	4.88e-05	5.44587	up
CD68	0.924375	10.8987	5.39322	1.01e-06	4.91e-05	5.43816	up
TTLL7	-1.02607	9.21869	-5.39292	1.01e-06	4.91e-05	5.43705	down
INPP5A	-0.623743	8.6575	-5.39213	1.01e-06	4.91e-05	5.4342	down
SCIMP	0.811878	8.09152	5.39144	1.02e-06	4.92e-05	5.43168	up
PATL1	0.322632	8.70881	5.38985	1.02e-06	4.94e-05	5.4259	up
CD84	0.959047	7.96249	5.38941	1.03e-06	4.94e-05	5.42433	up
ACKR4	-0.903654	8.56433	-5.38828	1.03e-06	4.94e-05	5.42021	down
SDK1	-0.596672	7.09396	-5.3882	1.03e-06	4.94e-05	5.41993	down
MAP2	-0.883274	7.44489	-5.38651	1.04e-06	4.95e-05	5.4138	down
RNU6-1197P	0.529024	4.00243	5.38635	1.04e-06	4.95e-05	5.41321	up
HCP5	0.610884	7.08249	5.38591	1.04e-06	4.95e-05	5.41159	up
PFN2	-0.827038	9.10847	-5.38202	1.05e-06	4.99e-05	5.39749	down
HSPA2	-0.57164	7.67333	-5.38181	1.06e-06	4.99e-05	5.39674	down
ADRA2C	-0.457411	7.05302	-5.38181	1.06e-06	4.99e-05	5.39674	down
SECTM1	0.516767	6.72544	5.38174	1.06e-06	4.99e-05	5.39647	up
FERMT3	0.827718	8.62846	5.3809	1.06e-06	4.99e-05	5.39344	up
TMEM26	0.462497	5.77392	5.38087	1.06e-06	4.99e-05	5.39332	up
GNS	0.423288	10.7441	5.37822	1.07e-06	4.99e-05	5.38369	up
VAV1	0.720954	7.41981	5.3781	1.07e-06	4.99e-05	5.38328	up
PTPRE	0.674965	8.14731	5.37758	1.07e-06	4.99e-05	5.38139	up
CALCOCO1	-0.479843	9.17061	-5.37744	1.07e-06	4.99e-05	5.38087	down
ZBTB10	-0.391851	7.41876	-5.37727	1.07e-06	4.99e-05	5.38027	down
STXBP2	0.683967	7.63004	5.37716	1.07e-06	4.99e-05	5.37986	up
MCTP1	0.922825	7.63065	5.37703	1.08e-06	4.99e-05	5.37938	up
SPINT2	-0.473453	8.62544	-5.37361	1.09e-06	5.05e-05	5.36698	down
LDOC1	-0.90943	8.44072	-5.37261	1.09e-06	5.05e-05	5.36334	down
TCEAL5	-0.374107	5.20384	-5.3722	1.1e-06	5.05e-05	5.36186	down
MYOM1	-1.00921	7.29294	-5.3721	1.1e-06	5.05e-05	5.36149	down
TDO2	1.15076	4.96095	5.37153	1.1e-06	5.05e-05	5.35943	up
ALAS1	0.321873	8.23072	5.36834	1.11e-06	5.1e-05	5.34786	up
FBXO21	-0.296835	8.02733	-5.36739	1.12e-06	5.11e-05	5.3444	down
CLIC4	-0.297862	11.9925	-5.3664	1.12e-06	5.11e-05	5.34084	down
ITGAM	0.99308	8.95924	5.36626	1.12e-06	5.11e-05	5.34031	up
NT5DC3	-0.898945	7.97326	-5.3642	1.13e-06	5.13e-05	5.33285	down
PLEKHO2	0.696381	8.78779	5.36407	1.13e-06	5.13e-05	5.33236	up
SVIL	-0.750837	9.76475	-5.36283	1.14e-06	5.15e-05	5.3279	down
CTSA	0.421997	10.2733	5.36251	1.14e-06	5.15e-05	5.32672	up
BVES	-0.67204	6.74692	-5.36134	1.14e-06	5.16e-05	5.32248	down
PDE7A	0.557843	6.33788	5.36102	1.14e-06	5.16e-05	5.32131	up
ST3GAL5	0.529	7.68559	5.35935	1.15e-06	5.18e-05	5.31527	up
OXCT1	-0.643496	8.1533	-5.35802	1.16e-06	5.19e-05	5.31046	down
MBNL3	0.545938	7.06441	5.35739	1.16e-06	5.19e-05	5.30818	up
MAPK13	0.796765	7.196	5.35731	1.16e-06	5.19e-05	5.30788	up
DAGLB	0.362359	7.13101	5.35679	1.16e-06	5.19e-05	5.306	up
LMOD1	-0.912171	9.59632	-5.3562	1.16e-06	5.19e-05	5.30387	down
FAM53B	0.333203	7.05412	5.35473	1.17e-06	5.21e-05	5.29853	up
TREML1	0.287236	5.86728	5.35236	1.18e-06	5.25e-05	5.28993	up
PITPNB	-0.371788	10.4471	-5.35158	1.19e-06	5.25e-05	5.28711	down
GNA15	0.673586	7.23353	5.35087	1.19e-06	5.26e-05	5.28454	up
IGKC	1.67201	8.59393	5.35017	1.19e-06	5.26e-05	5.28202	up
BTC	-0.635786	5.76659	-5.34999	1.19e-06	5.26e-05	5.28135	down
PPP1CA	0.424095	8.95618	5.3486	1.2e-06	5.27e-05	5.27634	up
PTGS1	0.588729	7.77024	5.34829	1.2e-06	5.27e-05	5.27522	up
FZD6	-0.544177	8.87458	-5.34804	1.2e-06	5.27e-05	5.27429	down
C2	1.00692	8.33257	5.34633	1.21e-06	5.27e-05	5.26812	up
SYT11	-0.394347	9.41578	-5.34628	1.21e-06	5.27e-05	5.26793	down
SPTLC2	0.296693	8.31094	5.34601	1.21e-06	5.27e-05	5.26695	up
MPDU1	0.591305	8.60412	5.34583	1.21e-06	5.27e-05	5.2663	up
DIXDC1	-0.481578	8.35305	-5.34509	1.22e-06	5.27e-05	5.26361	down
SYNPO2	-0.902595	10.6148	-5.3445	1.22e-06	5.27e-05	5.26146	down
HDX	-0.47113	6.13697	-5.3442	1.22e-06	5.27e-05	5.26039	down
ME2	0.56721	9.81879	5.34359	1.22e-06	5.27e-05	5.25817	up
PART1	-0.556595	4.72215	-5.34315	1.22e-06	5.27e-05	5.25659	down
MYO1F	0.757757	8.05925	5.34285	1.23e-06	5.27e-05	5.25549	up
SBSPON	-1.04226	7.78039	-5.34276	1.23e-06	5.27e-05	5.25516	down
ARHGAP10	-0.373845	8.58441	-5.34226	1.23e-06	5.27e-05	5.25337	down
MAOB	-0.873904	8.8059	-5.33813	1.25e-06	5.33e-05	5.23843	down
SLC7A8	0.667532	8.38499	5.33786	1.25e-06	5.33e-05	5.23745	up
C17orf62	0.384383	7.6099	5.33764	1.25e-06	5.33e-05	5.23666	up
LHFPL2	0.72549	9.52325	5.33593	1.26e-06	5.34e-05	5.23046	up
GPLD1	-0.868579	6.11672	-5.33589	1.26e-06	5.34e-05	5.23033	down
ALDH1B1	-0.704687	10.2283	-5.33408	1.27e-06	5.36e-05	5.22376	down
C1QC	0.81405	9.80736	5.3325	1.28e-06	5.36e-05	5.21807	up
TTYH3	0.768923	7.85001	5.33234	1.28e-06	5.36e-05	5.21749	up
CDO1	-0.663408	7.09169	-5.33179	1.28e-06	5.36e-05	5.21549	down
CCL21	0.62718	6.3012	5.33149	1.28e-06	5.36e-05	5.21439	up
METAP2	-0.255897	9.20313	-5.33106	1.28e-06	5.36e-05	5.21286	down
SH3BGR	-0.775543	6.88914	-5.33089	1.28e-06	5.36e-05	5.21225	down
PLAUR	0.876211	8.46656	5.33033	1.29e-06	5.36e-05	5.21021	up
TLE4	0.294538	7.4679	5.32984	1.29e-06	5.36e-05	5.20844	up
IKBKE	0.312301	6.69701	5.32952	1.29e-06	5.36e-05	5.20729	up
LMCD1	-0.62775	9.28007	-5.32883	1.29e-06	5.37e-05	5.20477	down
TTLL11	-0.375612	7.15327	-5.32743	1.3e-06	5.38e-05	5.19973	down
NAALADL2	-0.593349	6.6531	-5.32725	1.3e-06	5.38e-05	5.19905	down
MAP1B	-0.698048	11.0073	-5.32659	1.31e-06	5.38e-05	5.19669	down
SH3KBP1	0.392745	8.70251	5.32555	1.31e-06	5.38e-05	5.19294	up
SBDS	-0.379405	10.1759	-5.32407	1.32e-06	5.38e-05	5.18758	down
GULP1	-0.945286	8.36391	-5.32398	1.32e-06	5.38e-05	5.18726	down
IGKV1D-42	1.38954	10.5023	5.32382	1.32e-06	5.38e-05	5.18668	up
TCN2	0.762832	8.01322	5.32324	1.32e-06	5.38e-05	5.18458	up
PIK3CG	0.723562	8.24322	5.32307	1.32e-06	5.38e-05	5.18396	up
SP110	0.390143	7.98486	5.32298	1.32e-06	5.38e-05	5.18362	up
GAREM	-0.675391	6.9049	-5.32298	1.32e-06	5.38e-05	5.18362	down
IGHV3-43	1.73119	10.7371	5.32281	1.32e-06	5.38e-05	5.18302	up
HVCN1	0.392392	7.28778	5.32118	1.33e-06	5.39e-05	5.17711	up
HSPA4L	-0.841174	7.55104	-5.32113	1.33e-06	5.39e-05	5.17693	down
MAP6	-0.365312	6.29574	-5.31948	1.34e-06	5.41e-05	5.17099	down
TCEAL1	-0.446218	8.47675	-5.31948	1.34e-06	5.41e-05	5.17098	down
IL10RB	0.436977	9.41703	5.3186	1.35e-06	5.42e-05	5.16779	up
LST1	0.452533	7.85912	5.31767	1.35e-06	5.43e-05	5.16444	up
ADCY5	-0.932781	7.7523	-5.31728	1.35e-06	5.43e-05	5.16302	down
CTNNAL1	-0.534472	7.10286	-5.3167	1.36e-06	5.43e-05	5.16093	down
MEIS1	-0.866782	7.96171	-5.31291	1.38e-06	5.49e-05	5.14724	down
SLCO2B1	0.828782	9.48464	5.31263	1.38e-06	5.49e-05	5.14623	up
CD33	0.646166	7.06673	5.31241	1.38e-06	5.49e-05	5.14543	up
TIAM1	0.720541	7.30743	5.31057	1.39e-06	5.52e-05	5.13879	up
RGS5	-0.738875	12.3475	-5.30954	1.39e-06	5.53e-05	5.13508	down
CHSY3	-0.687931	7.42224	-5.30902	1.4e-06	5.53e-05	5.13319	down
USP44	-0.41556	4.68044	-5.30886	1.4e-06	5.53e-05	5.13262	down
IGKV1OR9-2	1.38307	6.30936	5.30799	1.4e-06	5.53e-05	5.12949	up
PAK3	-0.875241	6.82155	-5.30747	1.4e-06	5.53e-05	5.1276	down
ANGEL1	0.32189	7.25278	5.30698	1.41e-06	5.53e-05	5.12583	up
TRIM14	0.484979	7.29142	5.30605	1.41e-06	5.53e-05	5.12246	up
PHOSPHO2	-0.446887	5.68065	-5.30598	1.41e-06	5.53e-05	5.12223	down
DSTN	-0.605677	10.6318	-5.30588	1.41e-06	5.53e-05	5.12186	down
SCUBE3	-0.897555	8.20388	-5.30571	1.41e-06	5.53e-05	5.12124	down
PPP2R3A	-0.610379	6.80556	-5.30467	1.42e-06	5.53e-05	5.1175	down
IFI35	0.383367	7.61915	5.30467	1.42e-06	5.53e-05	5.11748	up
APLF	-0.356391	6.81854	-5.30285	1.43e-06	5.56e-05	5.11092	down
AIM1	0.69417	8.05043	5.30273	1.43e-06	5.56e-05	5.11047	up
TEP1	0.301993	7.73284	5.30182	1.44e-06	5.57e-05	5.10718	up
IGHV3-7	1.58961	11.1638	5.30144	1.44e-06	5.57e-05	5.10583	up
RHOG	0.32938	8.733	5.29962	1.45e-06	5.59e-05	5.09927	up
LRRC8D	0.535006	8.0845	5.29935	1.45e-06	5.59e-05	5.09829	up
IFI44	0.905728	7.66935	5.29761	1.46e-06	5.61e-05	5.09199	up
CTSC	0.756006	9.83399	5.29653	1.47e-06	5.61e-05	5.08809	up
RSC1A1	0.259088	7.89864	5.29644	1.47e-06	5.61e-05	5.08777	up
TAP2	0.406369	7.24391	5.29629	1.47e-06	5.61e-05	5.08722	up
ARSJ	-0.59195	6.66332	-5.29622	1.47e-06	5.61e-05	5.08697	down
VSIG4	0.808859	9.39272	5.29501	1.47e-06	5.63e-05	5.08261	up
SHROOM3	-0.842908	7.32895	-5.29468	1.48e-06	5.63e-05	5.08142	down
EAF2	0.371272	6.73085	5.29387	1.48e-06	5.64e-05	5.07851	up
PIK3CD	0.40334	7.00836	5.29111	1.5e-06	5.69e-05	5.06854	up
GNPTAB	0.480278	8.89753	5.29022	1.5e-06	5.7e-05	5.06534	up
FYB	0.878426	8.92833	5.28969	1.5e-06	5.7e-05	5.06344	up
TMEM237	-0.598005	7.94988	-5.28886	1.51e-06	5.7e-05	5.06043	down
MME	1.485	6.63642	5.28845	1.51e-06	5.7e-05	5.05896	up
PPP1R14A	-0.68859	8.71817	-5.28836	1.51e-06	5.7e-05	5.05864	down
IRF8	0.835656	9.26468	5.28682	1.52e-06	5.71e-05	5.05308	up
YARS	0.267746	7.96523	5.28664	1.52e-06	5.71e-05	5.05241	up
WDR91	0.31657	7.75713	5.28652	1.52e-06	5.71e-05	5.05198	up
C14orf37	-0.650918	6.21095	-5.28506	1.53e-06	5.74e-05	5.04674	down
ZFYVE26	0.392268	7.94301	5.28368	1.54e-06	5.76e-05	5.04176	up
SYNM	-0.737924	8.98784	-5.2823	1.55e-06	5.78e-05	5.03677	down
PMEPA1	-0.633429	8.90404	-5.27984	1.56e-06	5.82e-05	5.0279	down
RBFOX2	-0.502689	9.20994	-5.27903	1.57e-06	5.83e-05	5.025	down
SERAC1	-0.42316	7.33753	-5.27858	1.57e-06	5.83e-05	5.02336	down
OGFRL1	0.381231	9.1257	5.27759	1.58e-06	5.84e-05	5.0198	up
CCDC170	0.493295	5.99428	5.27728	1.58e-06	5.84e-05	5.0187	up
SEMA4A	0.531435	6.31176	5.27573	1.59e-06	5.86e-05	5.01311	up
CYBB	0.74255	10.7787	5.27445	1.59e-06	5.87e-05	5.00848	up
ATP6V0C	0.444193	9.61501	5.27424	1.6e-06	5.87e-05	5.00774	up
PTPN18	0.414072	7.35404	5.27183	1.61e-06	5.92e-05	4.99905	up
BARD1	-0.584373	7.30299	-5.27074	1.62e-06	5.93e-05	4.99512	down
CBY1	-0.269139	6.30479	-5.27015	1.62e-06	5.93e-05	4.99302	down
TCEAL6	-0.399562	9.24292	-5.26964	1.62e-06	5.93e-05	4.99118	down
EZR	0.371076	8.95859	5.26962	1.62e-06	5.93e-05	4.9911	up
SALL2	-0.410363	5.99594	-5.26941	1.63e-06	5.93e-05	4.99035	down
NEDD4L	0.562231	6.0818	5.26884	1.63e-06	5.93e-05	4.9883	up
TTBK2	-0.294273	7.99268	-5.26697	1.64e-06	5.97e-05	4.98154	down
HSPB6	-0.597342	7.35688	-5.26552	1.65e-06	5.99e-05	4.97634	down
ANPEP	1.17383	7.8173	5.26455	1.66e-06	6e-05	4.97283	up
CHFR	0.272399	7.95762	5.26419	1.66e-06	6e-05	4.97156	up
FAM49B	0.657255	8.77016	5.2622	1.67e-06	6.03e-05	4.96439	up
SLC7A5	0.430805	7.09554	5.26207	1.67e-06	6.03e-05	4.96391	up
NPY1R	-1.27438	6.75722	-5.26169	1.67e-06	6.03e-05	4.96256	down
UBASH3B	0.729701	6.79837	5.26111	1.68e-06	6.03e-05	4.96045	up
FAM13B	-0.373685	9.05505	-5.26066	1.68e-06	6.04e-05	4.95883	down
ACSS3	-0.622629	7.70205	-5.2588	1.69e-06	6.06e-05	4.95214	down
GALNT2	-0.375148	9.52918	-5.25819	1.7e-06	6.06e-05	4.94994	down
ACP2	0.686475	8.52091	5.25804	1.7e-06	6.06e-05	4.94943	up
LY9	0.378471	5.97716	5.25777	1.7e-06	6.06e-05	4.94845	up
GJA1	-0.72948	10.2552	-5.25737	1.7e-06	6.06e-05	4.94701	down
SORBS1	-0.89918	9.60712	-5.25567	1.71e-06	6.09e-05	4.94087	down
CLUAP1	-0.332209	7.91804	-5.25443	1.72e-06	6.11e-05	4.93643	down
SLC43A3	0.55207	8.71246	5.25342	1.73e-06	6.12e-05	4.93281	up
ITGB2	0.973194	9.9285	5.25314	1.73e-06	6.12e-05	4.93177	up
PRCP	0.460081	9.54356	5.2525	1.73e-06	6.12e-05	4.9295	up
NPR1	-1.07677	7.21158	-5.25126	1.74e-06	6.13e-05	4.92501	down
CAP2	-0.8729	9.14133	-5.25046	1.75e-06	6.13e-05	4.92215	down
M6PR	0.427646	10.4884	5.25045	1.75e-06	6.13e-05	4.92211	up
OSTF1	0.478772	9.30823	5.24987	1.75e-06	6.14e-05	4.92003	up
KCNJ8	-0.335406	6.41131	-5.24921	1.76e-06	6.14e-05	4.91765	down
FEZ1	-0.484126	7.35935	-5.24657	1.77e-06	6.2e-05	4.90815	down
HLF	-0.864392	7.50275	-5.24534	1.78e-06	6.22e-05	4.90374	down
PTPLA	-0.840615	7.15049	-5.24408	1.79e-06	6.24e-05	4.89922	down
PTPN21	-0.691022	7.95424	-5.24233	1.8e-06	6.27e-05	4.89291	down
P2RX4	0.498497	8.235	5.24183	1.81e-06	6.27e-05	4.89112	up
KMO	1.12436	6.0127	5.24059	1.81e-06	6.29e-05	4.88668	up
C3orf70	-0.503646	6.38214	-5.23995	1.82e-06	6.3e-05	4.88435	down
FAM20B	-0.30349	8.58218	-5.23907	1.83e-06	6.31e-05	4.88122	down
GGA2	0.397893	8.39374	5.2386	1.83e-06	6.31e-05	4.87952	up
SCN3A	-0.645505	4.84151	-5.23837	1.83e-06	6.31e-05	4.87869	down
PKIG	-0.461887	7.86983	-5.23795	1.83e-06	6.31e-05	4.87719	down
IL12RB1	0.312728	6.23454	5.23708	1.84e-06	6.32e-05	4.87406	up
HK3	0.801113	6.67007	5.23681	1.84e-06	6.32e-05	4.8731	up
IGHV4-59	1.73977	8.55153	5.23644	1.84e-06	6.32e-05	4.87176	up
LURAP1L	-0.506313	8.54451	-5.23437	1.86e-06	6.35e-05	4.86432	down
FGD3	0.36835	6.92945	5.23376	1.86e-06	6.36e-05	4.86212	up
UHRF1BP1	0.444373	6.95035	5.23293	1.87e-06	6.37e-05	4.85913	up
TPM3	0.481382	11.1331	5.23046	1.89e-06	6.41e-05	4.85026	up
KIAA1598	0.509674	8.21028	5.22952	1.89e-06	6.42e-05	4.84689	up
TRAPPC10	0.280716	7.91457	5.22896	1.9e-06	6.42e-05	4.8449	up
FCER1G	0.918528	9.83128	5.22895	1.9e-06	6.42e-05	4.84486	up
CCL14	0.425134	6.04536	5.22801	1.9e-06	6.43e-05	4.84149	up
SAMHD1	0.598965	10.5122	5.22685	1.91e-06	6.44e-05	4.83732	up
ZNF12	-0.276863	7.91406	-5.22676	1.91e-06	6.44e-05	4.83698	down
DYNC1LI2	-0.259716	9.97179	-5.22439	1.93e-06	6.49e-05	4.82847	down
ESYT2	-0.320674	9.73221	-5.22056	1.96e-06	6.57e-05	4.81473	down
LRCH2	-0.868423	7.2596	-5.21899	1.97e-06	6.6e-05	4.80909	down
FTL	0.556772	11.8955	5.21718	1.98e-06	6.64e-05	4.8026	up
KCNMB1	-0.532286	8.30691	-5.21614	1.99e-06	6.65e-05	4.79887	down
SMARCA1	-0.533016	9.32605	-5.21526	2e-06	6.65e-05	4.79574	down
PXDC1	-0.515458	9.40653	-5.21476	2e-06	6.65e-05	4.79392	down
MYO3A	-0.488752	3.7372	-5.2142	2.01e-06	6.65e-05	4.79192	down
ATOH8	-0.54654	6.637	-5.21409	2.01e-06	6.65e-05	4.79152	down
DRAM1	0.645578	9.08692	5.21387	2.01e-06	6.65e-05	4.79075	up
REL	0.456524	8.44373	5.21348	2.01e-06	6.65e-05	4.78933	up
SH3D19	-0.557998	8.67796	-5.21335	2.01e-06	6.65e-05	4.78887	down
MAN2B1	0.67479	8.82063	5.21269	2.02e-06	6.65e-05	4.78651	up
SUSD5	-0.896211	8.62807	-5.21169	2.03e-06	6.65e-05	4.7829	down
TNFRSF11A	0.478705	6.66362	5.21164	2.03e-06	6.65e-05	4.78275	up
EIF4A1	0.326717	9.69263	5.21161	2.03e-06	6.65e-05	4.78263	up
PLS3	-0.628241	11.3813	-5.21091	2.03e-06	6.66e-05	4.78011	down
CDC42SE1	0.289431	8.40416	5.20943	2.04e-06	6.69e-05	4.77482	up
STBD1	-0.357145	6.35987	-5.20823	2.05e-06	6.7e-05	4.77051	down
HABP4	-0.452537	8.35725	-5.2068	2.06e-06	6.73e-05	4.76538	down
GUSB	0.595651	8.97706	5.20481	2.08e-06	6.77e-05	4.75824	up
DOPEY2	0.5737	7.43459	5.20298	2.09e-06	6.8e-05	4.75169	up
PLN	-1.06111	10.7438	-5.20275	2.1e-06	6.8e-05	4.75088	down
PLVAP	0.499034	7.87552	5.20264	2.1e-06	6.8e-05	4.75048	up
MSRB3	-0.640599	9.54807	-5.20172	2.1e-06	6.81e-05	4.74717	down
TMEM30B	-0.664026	8.47516	-5.20126	2.11e-06	6.81e-05	4.74554	down
NALCN	-0.840038	7.31722	-5.20118	2.11e-06	6.81e-05	4.74525	down
RCL1	-0.416912	7.90418	-5.20048	2.11e-06	6.81e-05	4.74275	down
SERPINB9	0.413279	7.66441	5.20018	2.12e-06	6.81e-05	4.74165	up
TFEC	0.983604	7.55988	5.20002	2.12e-06	6.81e-05	4.74109	up
ARHGEF9	-0.675902	8.53379	-5.19916	2.13e-06	6.81e-05	4.738	down
RNASEK	0.346938	10.6634	5.19887	2.13e-06	6.81e-05	4.73698	up
GALC	0.538445	8.89826	5.19882	2.13e-06	6.81e-05	4.73681	up
BAMBI	-0.749108	7.43808	-5.19778	2.14e-06	6.83e-05	4.73305	down
FAM49A	0.536213	8.01082	5.19732	2.14e-06	6.83e-05	4.7314	up
LRRC25	0.627828	7.83362	5.19708	2.14e-06	6.83e-05	4.73056	up
CTPS1	-0.572826	8.52474	-5.19533	2.16e-06	6.84e-05	4.72429	down
AIF1	0.682749	9.17282	5.19532	2.16e-06	6.84e-05	4.72424	up
GALNT6	0.671176	7.24138	5.19531	2.16e-06	6.84e-05	4.72422	up
GCOM2	-0.381037	8.35577	-5.19501	2.16e-06	6.84e-05	4.72314	down
GRAMD1B	0.40075	6.2704	5.19492	2.16e-06	6.84e-05	4.72284	up
IGKV3D-11	1.85104	7.89086	5.19399	2.17e-06	6.85e-05	4.7195	up
IMPAD1	-0.287102	9.45044	-5.19369	2.17e-06	6.85e-05	4.7184	down
KCTD10	-0.457849	9.63956	-5.19089	2.19e-06	6.91e-05	4.7084	down
VGLL3	-0.525537	7.97148	-5.19079	2.19e-06	6.91e-05	4.70802	down
HM13	0.341308	8.75011	5.18985	2.2e-06	6.93e-05	4.70468	up
KCNAB1	-0.850362	7.54814	-5.1885	2.21e-06	6.95e-05	4.69983	down
NSMF	-0.494501	7.62596	-5.18582	2.24e-06	7.01e-05	4.69023	down
LMNB1	0.531471	6.6325	5.18447	2.25e-06	7.03e-05	4.6854	up
NPC1	0.526197	9.30784	5.1842	2.25e-06	7.03e-05	4.68445	up
ABHD3	0.474215	7.37512	5.18405	2.25e-06	7.03e-05	4.6839	up
PID1	-0.509934	7.50835	-5.18269	2.26e-06	7.05e-05	4.67905	down
BRMS1L	-0.473545	6.91737	-5.18263	2.26e-06	7.05e-05	4.67882	down
HCK	0.787781	8.82061	5.18218	2.27e-06	7.06e-05	4.67721	up
GLULP4	0.533106	11.4991	5.18156	2.27e-06	7.06e-05	4.67501	up
ZNF204P	-0.931729	6.56064	-5.18146	2.27e-06	7.06e-05	4.67464	down
MADD	0.415398	8.0179	5.17857	2.3e-06	7.1e-05	4.66429	up
IL2RG	0.91399	8.04372	5.17848	2.3e-06	7.1e-05	4.66399	up
TNFSF8	0.688182	7.61545	5.17812	2.3e-06	7.1e-05	4.6627	up
ATRNL1	-1.4375	8.24714	-5.17784	2.31e-06	7.1e-05	4.66169	down
RYK	-0.256574	9.31722	-5.17779	2.31e-06	7.1e-05	4.66152	down
SLC24A3	-0.612543	8.0854	-5.17773	2.31e-06	7.1e-05	4.66131	down
RRAD	-0.544112	6.84294	-5.17716	2.31e-06	7.1e-05	4.65927	down
NFIA	-0.674311	9.23566	-5.1769	2.31e-06	7.1e-05	4.65832	down
RNF130	0.3907	10.0496	5.17671	2.32e-06	7.1e-05	4.65764	up
DHRS9	0.78175	5.93718	5.17596	2.32e-06	7.11e-05	4.65496	up
TBX18	-0.652432	8.26941	-5.17534	2.33e-06	7.11e-05	4.65275	down
HEPH	-0.524203	8.7403	-5.17482	2.33e-06	7.11e-05	4.65088	down
ZNF461	-0.359073	6.35843	-5.17476	2.33e-06	7.11e-05	4.65066	down
ZMYND11	-0.313589	9.62192	-5.17399	2.34e-06	7.12e-05	4.64792	down
RSF1	-0.364118	9.27022	-5.17246	2.35e-06	7.15e-05	4.64246	down
EPC1	1.53679	10.3408	5.17201	2.36e-06	7.15e-05	4.64084	up
MSANTD4	-0.297011	8.28477	-5.17187	2.36e-06	7.15e-05	4.64036	down
SOBP	-0.420158	6.65989	-5.17127	2.36e-06	7.15e-05	4.6382	down
HLA-F	0.447153	9.25438	5.17051	2.37e-06	7.16e-05	4.63549	up
JPH2	-0.574416	7.26418	-5.16998	2.38e-06	7.16e-05	4.63358	down
RNF125	0.58493	6.51895	5.16994	2.38e-06	7.16e-05	4.63343	up
HRC	-0.290362	5.70507	-5.16901	2.38e-06	7.17e-05	4.63011	down
BMP2K	0.587046	8.92268	5.16854	2.39e-06	7.17e-05	4.62843	up
LGMN	0.657581	11.4337	5.16853	2.39e-06	7.17e-05	4.6284	up
SLC8B1	0.476582	7.74853	5.16631	2.41e-06	7.22e-05	4.62048	up
ADH5P4	-0.444328	8.74796	-5.16531	2.42e-06	7.24e-05	4.61688	down
ZEB2	0.293311	10.2472	5.16514	2.42e-06	7.24e-05	4.61627	up
CSF2RB	0.593198	7.1824	5.16277	2.44e-06	7.29e-05	4.60782	up
TSPAN13	0.744423	6.23926	5.16191	2.45e-06	7.31e-05	4.60473	up
IGHV3OR16-7	1.40886	9.19169	5.16106	2.46e-06	7.32e-05	4.6017	up
CD37	0.664952	8.38878	5.16014	2.47e-06	7.34e-05	4.59844	up
ARMCX1	-0.3713	7.93774	-5.15919	2.47e-06	7.36e-05	4.59505	down
STON2	0.328809	4.32387	5.15856	2.48e-06	7.36e-05	4.59279	up
IGKV1D-43	1.61242	7.85835	5.15808	2.49e-06	7.37e-05	4.59107	up
ZDHHC15	-0.42406	6.04153	-5.157	2.5e-06	7.39e-05	4.58722	down
IL2RB	0.430098	6.34851	5.15647	2.5e-06	7.39e-05	4.58532	up
SLAMF6	0.856898	6.41065	5.15606	2.5e-06	7.4e-05	4.58384	up
LRRC16A	-0.508257	8.60696	-5.15443	2.52e-06	7.43e-05	4.57803	down
TNFAIP8L2	0.407538	6.19437	5.1541	2.52e-06	7.43e-05	4.57685	up
DENND4B	0.378539	7.16719	5.15243	2.54e-06	7.47e-05	4.5709	up
PTK2	-0.455084	9.53009	-5.15211	2.54e-06	7.47e-05	4.56974	down
MFNG	0.573547	6.68729	5.15065	2.56e-06	7.49e-05	4.56456	up
FGD6	0.48512	7.83961	5.15061	2.56e-06	7.49e-05	4.5644	up
NLRC4	0.922858	6.66841	5.14818	2.58e-06	7.55e-05	4.55571	up
CD53	0.826707	11.1251	5.14811	2.58e-06	7.55e-05	4.55547	up
FGFR2	-0.553999	5.52828	-5.14775	2.58e-06	7.55e-05	4.5542	down
DSE	0.409151	9.89192	5.14631	2.6e-06	7.58e-05	4.54906	up
MOB3A	0.390271	8.39275	5.14554	2.61e-06	7.59e-05	4.54629	up
UCP2	0.808103	8.73699	5.14469	2.61e-06	7.61e-05	4.54327	up
SLC2A9	0.47745	7.17196	5.1441	2.62e-06	7.61e-05	4.54118	up
PTAFR	0.401725	6.76945	5.14394	2.62e-06	7.61e-05	4.5406	up
GJA1P1	-0.355566	6.55841	-5.14353	2.63e-06	7.61e-05	4.53912	down
TSPAN33	0.570845	7.52693	5.14287	2.63e-06	7.62e-05	4.5368	up
TPM3P9	0.403886	9.67049	5.14003	2.66e-06	7.69e-05	4.52664	up
THSD1	0.272321	6.2796	5.13942	2.67e-06	7.69e-05	4.52449	up
CPT2	0.260692	6.73063	5.13918	2.67e-06	7.69e-05	4.52361	up
ZNF239	-0.266541	5.48681	-5.13914	2.67e-06	7.69e-05	4.52347	down
CDKL5	-0.591149	7.08454	-5.13809	2.68e-06	7.71e-05	4.51974	down
TBC1D2	0.644368	7.40247	5.13627	2.7e-06	7.76e-05	4.51323	up
GIMAP2	0.790596	7.64647	5.13603	2.7e-06	7.76e-05	4.51237	up
CTSH	0.795394	8.83102	5.13452	2.72e-06	7.79e-05	4.507	up
ARAP2	0.784172	6.76776	5.1342	2.72e-06	7.79e-05	4.50588	up
GPRC5A	-0.687954	6.76517	-5.13342	2.73e-06	7.8e-05	4.50307	down
TMEM37	0.480949	7.91715	5.1329	2.73e-06	7.81e-05	4.50123	up
KLHL6	0.82914	8.38997	5.13129	2.75e-06	7.85e-05	4.4955	up
SMAD9	-0.712512	7.71581	-5.12997	2.76e-06	7.87e-05	4.49079	down
FOLR2	0.752838	9.33374	5.12985	2.77e-06	7.87e-05	4.49037	up
TRPC4	-0.668316	5.72633	-5.12833	2.78e-06	7.9e-05	4.48496	down
ZNF639	-0.32326	6.8322	-5.12655	2.8e-06	7.93e-05	4.4786	down
GIMAP1	0.520371	7.06139	5.12647	2.8e-06	7.93e-05	4.47833	up
KCNAB2	0.796372	8.40047	5.12632	2.8e-06	7.93e-05	4.47779	up
PPFIBP1	-0.441414	9.21294	-5.12556	2.81e-06	7.94e-05	4.47507	down
DEF6	0.327779	6.94399	5.12461	2.82e-06	7.96e-05	4.47168	up
FUCA1	0.658904	9.46952	5.12361	2.83e-06	7.98e-05	4.46814	up
BID	0.413522	7.16464	5.12337	2.83e-06	7.98e-05	4.46729	up
LGALSL	-0.4786	8.72202	-5.12284	2.84e-06	7.99e-05	4.4654	down
MTMR14	0.428313	8.265	5.12202	2.85e-06	8e-05	4.46248	up
SIRPA	0.552062	8.64488	5.1211	2.86e-06	8.01e-05	4.4592	up
TAGAP	0.663041	6.99206	5.12062	2.86e-06	8.01e-05	4.4575	up
DEPTOR	0.76023	7.97571	5.12023	2.87e-06	8.01e-05	4.45609	up
IGHV3-73	1.43643	9.77475	5.12009	2.87e-06	8.01e-05	4.45561	up
THRB	-1.0368	8.20951	-5.11998	2.87e-06	8.01e-05	4.45522	down
DAPP1	0.776533	5.99727	5.11894	2.88e-06	8.04e-05	4.45151	up
IGKV3D-20	1.66717	7.91738	5.1185	2.89e-06	8.04e-05	4.44995	up
ZNF441	-0.397261	6.65513	-5.11792	2.89e-06	8.05e-05	4.44786	down
EMP2	-0.467203	9.64328	-5.11705	2.9e-06	8.07e-05	4.44479	down
LDB3	-0.699353	6.50119	-5.11598	2.92e-06	8.09e-05	4.44096	down
CD300LB	0.813038	6.17018	5.11543	2.92e-06	8.1e-05	4.43902	up
DMXL2	0.74687	9.15428	5.1148	2.93e-06	8.11e-05	4.43675	up
ADAMTSL3	-0.837703	8.1912	-5.11313	2.95e-06	8.15e-05	4.43083	down
B3GNT5	0.784465	6.93054	5.11275	2.95e-06	8.15e-05	4.42948	up
SKAP2	0.842005	8.73116	5.11106	2.97e-06	8.19e-05	4.42344	up
TPST2	0.387246	8.07222	5.10766	3.01e-06	8.29e-05	4.41135	up
TSPAN14	0.557228	8.38848	5.10725	3.01e-06	8.29e-05	4.40992	up
FGFR1	-0.400884	8.19593	-5.10591	3.03e-06	8.32e-05	4.40514	down
SAMD9L	0.517018	8.2555	5.10563	3.03e-06	8.32e-05	4.40414	up
RREB1	0.309161	7.66164	5.10494	3.04e-06	8.33e-05	4.40168	up
C1QB	0.765767	9.83528	5.10446	3.05e-06	8.34e-05	4.39997	up
SNORD116-4	-0.625883	7.71115	-5.10406	3.05e-06	8.34e-05	4.39856	down
ARHGAP18	0.64761	9.23191	5.10318	3.06e-06	8.36e-05	4.39544	up
TCEA3	-0.618991	8.24934	-5.10152	3.08e-06	8.4e-05	4.38951	down
RASGRP3	0.88872	7.6687	5.10042	3.09e-06	8.43e-05	4.38561	up
RASGRP4	0.302647	5.87872	5.09969	3.1e-06	8.44e-05	4.38303	up
GSR	0.372369	9.1208	5.09939	3.1e-06	8.44e-05	4.38196	up
RWDD2A	-0.341995	6.77619	-5.09918	3.11e-06	8.44e-05	4.38122	down
NCF4	0.717083	6.97587	5.09893	3.11e-06	8.44e-05	4.3803	up
MYLK	-0.616647	10.1681	-5.09866	3.11e-06	8.44e-05	4.37937	down
CD180	1.04837	7.68141	5.09835	3.12e-06	8.44e-05	4.37824	up
ITPR2	0.400483	8.98003	5.09708	3.13e-06	8.47e-05	4.37375	up
SGCA	-0.475612	7.29688	-5.09671	3.14e-06	8.47e-05	4.37244	down
CYTIP	1.09952	8.56069	5.09643	3.14e-06	8.47e-05	4.37142	up
DKK3	-0.516753	10.7078	-5.09506	3.16e-06	8.5e-05	4.36657	down
SAMD4A	-0.54151	8.01338	-5.09456	3.16e-06	8.51e-05	4.36477	down
TNFAIP2	0.629648	7.69329	5.09398	3.17e-06	8.52e-05	4.36273	up
DENND2D	0.709642	8.23458	5.09228	3.19e-06	8.56e-05	4.35667	up
ZNF385A	0.801802	7.80314	5.09102	3.2e-06	8.59e-05	4.35222	up
GPR125	-0.667752	7.53653	-5.09058	3.21e-06	8.6e-05	4.35066	down
SLC15A3	0.774333	8.94219	5.08972	3.22e-06	8.62e-05	4.3476	up
NFKBID	0.297698	6.35866	5.08935	3.22e-06	8.62e-05	4.34629	up
ATP8B1	-0.504912	9.4414	-5.0872	3.25e-06	8.68e-05	4.33863	down
CARD11	0.348097	5.92744	5.08606	3.26e-06	8.71e-05	4.33459	up
CAMK2G	-0.56571	8.32797	-5.08484	3.28e-06	8.74e-05	4.33028	down
ITGAE	0.418552	5.63678	5.08357	3.3e-06	8.76e-05	4.32574	up
GREB1L	-0.621841	5.27577	-5.08304	3.3e-06	8.77e-05	4.32385	down
ARRB1	0.738182	8.34173	5.08261	3.31e-06	8.77e-05	4.32233	up
C17orf75	-0.354252	7.30879	-5.0822	3.31e-06	8.77e-05	4.32089	down
SLFN11	0.360953	8.93312	5.08137	3.32e-06	8.78e-05	4.31794	up
TRIM36	-0.605313	6.22637	-5.08126	3.32e-06	8.78e-05	4.31755	down
HLA-E	0.367988	11.5802	5.0808	3.33e-06	8.79e-05	4.31593	up
NLRC5	0.378718	6.63081	5.08062	3.33e-06	8.79e-05	4.31527	up
ABCC3	0.499857	7.21924	5.07975	3.34e-06	8.8e-05	4.31219	up
ZNRF3	-0.375045	6.75541	-5.07964	3.34e-06	8.8e-05	4.31181	down
PECAM1	0.76564	10.3924	5.07869	3.36e-06	8.82e-05	4.30841	up
IFI30	0.996768	11.2559	5.07804	3.37e-06	8.83e-05	4.30612	up
PTPN22	0.846207	6.88499	5.0775	3.37e-06	8.84e-05	4.30422	up
MMRN1	1.15427	5.71887	5.07664	3.38e-06	8.86e-05	4.30115	up
SSFA2	-0.262971	9.47796	-5.0762	3.39e-06	8.86e-05	4.2996	down
ZBP1	0.309405	5.79041	5.07591	3.39e-06	8.86e-05	4.29858	up
F10	-0.327196	6.49908	-5.07512	3.4e-06	8.88e-05	4.29578	down
EXT1	-0.566671	9.56832	-5.0747	3.41e-06	8.88e-05	4.29428	down
HEY2	-0.909012	8.50035	-5.07385	3.42e-06	8.9e-05	4.29126	down
RNF180	-0.737094	8.52307	-5.0724	3.44e-06	8.94e-05	4.28613	down
CD86	0.888346	8.04333	5.06756	3.5e-06	9.09e-05	4.26894	up
MSH5	0.286728	5.57283	5.06755	3.5e-06	9.09e-05	4.26891	up
PLD3	0.609971	10.1596	5.06693	3.51e-06	9.1e-05	4.26671	up
CD48	0.896888	7.8788	5.06659	3.51e-06	9.1e-05	4.26551	up
CSTB	0.611813	11.1999	5.066	3.52e-06	9.11e-05	4.26342	up
FRMD7	-0.499113	4.76017	-5.06464	3.54e-06	9.14e-05	4.25858	down
AMER1	-0.381125	6.20432	-5.06442	3.54e-06	9.14e-05	4.25783	down
CD163L1	0.861163	8.18646	5.06402	3.55e-06	9.15e-05	4.25641	up
RNF103	-0.274622	7.97906	-5.06328	3.56e-06	9.16e-05	4.25376	down
PARD3	-0.509931	7.05445	-5.06136	3.58e-06	9.22e-05	4.24698	down
PLCE1	-0.859331	7.90988	-5.06051	3.6e-06	9.24e-05	4.24395	down
GSTK1	0.27827	8.34476	5.06029	3.6e-06	9.24e-05	4.24319	up
SIDT1	0.398936	5.37225	5.05986	3.6e-06	9.24e-05	4.24166	up
SLC16A5	0.277536	6.55224	5.0594	3.61e-06	9.25e-05	4.24002	up
DOK1	0.317833	6.80844	5.0579	3.63e-06	9.28e-05	4.2347	up
IFNAR2	0.454128	8.56593	5.0579	3.63e-06	9.28e-05	4.2347	up
PGBD5	0.473717	5.83746	5.05714	3.64e-06	9.29e-05	4.23201	up
CHST15	0.474966	7.95426	5.0569	3.64e-06	9.29e-05	4.23116	up
PROS1	-0.451236	10.3596	-5.05608	3.66e-06	9.31e-05	4.22825	down
IGKV1OR2-3	1.67467	7.15689	5.05509	3.67e-06	9.34e-05	4.22475	up
PEG10	-0.437212	5.36497	-5.05443	3.68e-06	9.35e-05	4.22242	down
TRDMT1	-0.385893	6.29711	-5.05373	3.69e-06	9.36e-05	4.21992	down
SH3BP1	0.298777	6.46343	5.05301	3.7e-06	9.38e-05	4.2174	up
CLCN5	0.256304	6.13207	5.05282	3.7e-06	9.38e-05	4.2167	up
SGCD	-0.765555	8.14005	-5.05179	3.72e-06	9.38e-05	4.21305	down
RBM24	-0.454395	5.54881	-5.05146	3.72e-06	9.38e-05	4.2119	down
GPR116	0.916969	7.7899	5.05131	3.72e-06	9.38e-05	4.21136	up
CPE	-0.576392	10.1811	-5.05128	3.72e-06	9.38e-05	4.21125	down
CASP1	0.635268	8.29226	5.05114	3.72e-06	9.38e-05	4.21076	up
TOR1AIP1	-0.297886	9.92672	-5.04973	3.74e-06	9.41e-05	4.20577	down
LOC646903	-0.541206	6.07615	-5.04965	3.75e-06	9.41e-05	4.20548	down
CD52	1.26319	8.42787	5.04961	3.75e-06	9.41e-05	4.20536	up
CPED1	-0.769064	9.70189	-5.04818	3.77e-06	9.45e-05	4.20029	down
SACS	-0.597005	8.17431	-5.04709	3.78e-06	9.47e-05	4.19641	down
S100A11	0.352337	10.6663	5.0459	3.8e-06	9.5e-05	4.19221	up
PLIN2	1.18298	9.32291	5.04572	3.8e-06	9.5e-05	4.19158	up
CIITA	0.36125	7.01658	5.04437	3.82e-06	9.53e-05	4.18679	up
HEXA	0.401267	9.16572	5.04423	3.82e-06	9.53e-05	4.1863	up
PRKG1	-0.838722	9.86052	-5.044	3.83e-06	9.53e-05	4.18548	down
TM4SF19	1.569	8.48851	5.0425	3.85e-06	9.55e-05	4.18019	up
IGKV1D-8	0.446206	4.76306	5.03967	3.89e-06	9.64e-05	4.17016	up
MAPKAPK3	0.489179	7.74229	5.03949	3.89e-06	9.64e-05	4.16953	up
CLEC1A	0.471408	5.20882	5.03816	3.91e-06	9.68e-05	4.16483	up
IFNGR2	0.340968	8.84452	5.03735	3.92e-06	9.69e-05	4.16196	up
COMMD9	0.434487	7.20598	5.0372	3.93e-06	9.69e-05	4.16143	up
EOGT	-0.429928	8.74549	-5.03682	3.93e-06	9.69e-05	4.1601	down
AKAP1	-0.55295	7.95896	-5.03606	3.94e-06	9.71e-05	4.1574	down
AKTIP	-0.508258	8.70872	-5.03485	3.96e-06	9.73e-05	4.15314	down
CDH8	-0.506181	5.14048	-5.0347	3.96e-06	9.73e-05	4.1526	down
FAM20A	0.781717	7.01425	5.0344	3.97e-06	9.73e-05	4.15153	up
MYO1B	-0.394973	9.08464	-5.03435	3.97e-06	9.73e-05	4.15135	down
PTBP3	0.352599	9.18295	5.03214	4e-06	9.8e-05	4.14356	up
ATP6V0D1	0.496405	8.99712	5.02949	4.04e-06	9.88e-05	4.13419	up
DTNB	0.251998	7.25567	5.0286	4.05e-06	9.9e-05	4.13103	up
MAP3K14	0.366021	6.50842	5.02717	4.08e-06	9.94e-05	4.12597	up
PDK3	-0.447618	8.28713	-5.02683	4.08e-06	9.94e-05	4.12478	down
SLC20A1	0.543223	8.64137	5.0267	4.08e-06	9.94e-05	4.12432	up
PAPLN	0.319678	6.272	5.02633	4.09e-06	9.95e-05	4.12301	up
ANP32E	-0.359969	8.46003	-5.02596	4.1e-06	9.95e-05	4.1217	down
IGKV2D-18	0.822988	3.76807	5.02491	4.11e-06	9.98e-05	4.11799	up
LCP1	0.859707	11.2966	5.02454	4.12e-06	9.98e-05	4.1167	up
ATP6V0B	0.474908	8.36668	5.02429	4.12e-06	9.98e-05	4.11581	up
TET3	0.436117	6.44222	5.02274	4.14e-06	0.00010031	4.11034	up
UBE2J1	0.30062	8.40897	5.02225	4.15e-06	0.000100372	4.10859	up
DMTN	-0.49255	6.82341	-5.02203	4.16e-06	0.000100372	4.10781	down
SH2B3	0.414833	7.94537	5.02107	4.17e-06	0.000100631	4.10442	up
TNFSF10	0.78677	8.30752	5.02016	4.19e-06	0.000100869	4.10122	up
EZH2	0.488099	5.74696	5.01617	4.25e-06	0.00010208	4.08711	up
C5AR1	0.830513	8.32124	5.01486	4.27e-06	0.000102477	4.08249	up
RASSF4	0.699987	8.42099	5.0145	4.28e-06	0.000102511	4.08121	up
MYH11	-0.752394	11.8238	-5.01393	4.28e-06	0.00010255	4.07921	down
CDCP1	0.628835	7.27753	5.01375	4.29e-06	0.00010255	4.07857	up
TYRP1	-0.340455	4.61034	-5.01358	4.29e-06	0.00010255	4.07796	down
KATNAL1	-0.376153	7.99346	-5.01301	4.3e-06	0.000102664	4.07596	down
NSF	0.35172	8.77227	5.01192	4.32e-06	0.000102753	4.07211	up
ZNF483	-0.713218	7.22469	-5.01174	4.32e-06	0.000102753	4.07149	down
CNN3	-0.324871	9.69746	-5.01159	4.32e-06	0.000102753	4.07097	down
PJA2	-0.294056	11.0928	-5.01151	4.32e-06	0.000102753	4.07068	down
NEK7	-0.337773	10.3219	-5.01137	4.33e-06	0.000102753	4.07018	down
TLL1	0.59879	5.31634	5.01115	4.33e-06	0.000102753	4.06939	up
IPO7	-0.284525	10.2147	-5.01069	4.34e-06	0.000102806	4.06778	down
TLE1	-0.478739	6.98497	-5.01047	4.34e-06	0.000102806	4.06699	down
SEMA6A	0.508706	5.35558	5.00916	4.36e-06	0.000103046	4.06239	up
RSL24D1	-0.324879	9.40091	-5.00907	4.36e-06	0.000103046	4.06205	down
SLC43A2	0.434255	7.39716	5.00848	4.37e-06	0.000103046	4.06	up
IGHV3OR16-8	1.06821	7.19151	5.00823	4.38e-06	0.000103046	4.0591	up
FGF13	-0.502239	7.58515	-5.00752	4.39e-06	0.00010311	4.0566	down
FAM126A	-0.409389	9.18507	-5.0073	4.39e-06	0.00010311	4.05582	down
GPR84	0.635649	6.80779	5.00726	4.39e-06	0.00010311	4.05567	up
LRP6	-0.624753	8.67534	-5.00675	4.4e-06	0.000103203	4.05388	down
MAFB	0.68965	8.58071	5.00561	4.42e-06	0.000103544	4.04984	up
CTSL	0.779992	10.8517	5.00507	4.43e-06	0.000103648	4.04795	up
STARD7	0.266674	9.57195	5.00453	4.44e-06	0.000103731	4.04604	up
HLA-L	0.284076	6.368	5.00432	4.44e-06	0.000103731	4.04532	up
KANSL1L	-0.500454	7.40282	-5.00336	4.46e-06	0.000103952	4.04194	down
IRF5	0.484247	6.89382	5.00304	4.46e-06	0.000103952	4.04079	up
PARVG	0.670897	7.74897	5.00296	4.46e-06	0.000103952	4.0405	up
HOMER1	-0.465132	6.01196	-5.00248	4.47e-06	0.000104033	4.03883	down
FLT1	0.751892	6.85148	5.00159	4.49e-06	0.000104279	4.03567	up
LINC01106	-0.671872	6.73792	-5.00097	4.5e-06	0.00010432	4.03349	down
DES	-0.536097	7.29463	-5.00095	4.5e-06	0.00010432	4.03344	down
NAP1L2	-0.904297	7.21376	-5.00026	4.51e-06	0.000104489	4.03098	down
TRIB1	0.480782	7.66033	4.99977	4.52e-06	0.000104578	4.02925	up
SNORD116-25	-0.746784	6.79264	-4.99912	4.53e-06	0.000104729	4.02696	down
PIK3R5	0.593402	7.24434	4.99885	4.53e-06	0.000104729	4.02604	up
TAP1	0.461336	8.08384	4.99821	4.55e-06	0.000104879	4.02376	up
BCL2L2	-0.286675	7.53392	-4.99698	4.57e-06	0.000105239	4.01941	down
MID2	-0.406827	7.75557	-4.99677	4.57e-06	0.000105239	4.01868	down
HDGFRP3	-0.353274	8.7927	-4.9963	4.58e-06	0.00010524	4.01702	down
KDELC2	-0.399043	9.12169	-4.99624	4.58e-06	0.00010524	4.01682	down
BCL2L11	0.428	6.05159	4.99464	4.61e-06	0.000105704	4.01118	up
ZAK	-0.503157	8.15126	-4.99454	4.61e-06	0.000105704	4.01084	down
RAVER2	-0.77161	8.20264	-4.9942	4.61e-06	0.000105737	4.00962	down
LCORL	0.304038	6.46533	4.99227	4.65e-06	0.000106331	4.00284	up
ABHD6	0.376529	7.27329	4.99208	4.65e-06	0.000106331	4.00216	up
UBXN11	0.410513	6.25244	4.99171	4.66e-06	0.000106331	4.00087	up
MMP19	0.749549	7.88636	4.99166	4.66e-06	0.000106331	4.00068	up
PELI1	0.295805	8.57401	4.99084	4.67e-06	0.00010654	3.99778	up
CSRP1	-0.527288	11.278	-4.99061	4.68e-06	0.00010654	3.997	down
RHBDF2	0.497001	6.38127	4.99032	4.68e-06	0.000106553	3.99596	up
CYB5R2	-0.290588	6.53041	-4.98904	4.7e-06	0.000106961	3.99146	down
VCL	-0.572533	10.2063	-4.98807	4.72e-06	0.000107245	3.98805	down
TAOK3	0.315648	8.87313	4.98738	4.73e-06	0.000107419	3.98562	up
JAK3	0.478529	6.51779	4.98692	4.74e-06	0.000107501	3.98398	up
SLC38A7	0.376538	6.57713	4.98631	4.75e-06	0.000107645	3.98182	up
SFXN2	0.338797	6.01847	4.98551	4.77e-06	0.000107807	3.97903	up
PEG3	-0.365704	6.55563	-4.98539	4.77e-06	0.000107807	3.97859	down
GSAP	0.579355	7.93716	4.98483	4.78e-06	0.000107928	3.97662	up
ARHGAP9	0.368293	6.76536	4.98428	4.79e-06	0.000108045	3.97469	up
KBTBD3	-0.529648	6.17775	-4.98353	4.8e-06	0.00010821	3.97207	down
TRPV4	0.412783	6.91378	4.98311	4.81e-06	0.00010821	3.97056	up
ANGPTL7	-0.606848	4.94123	-4.9831	4.81e-06	0.00010821	3.97054	down
RNF144B	0.593775	8.17741	4.98258	4.82e-06	0.000108318	3.96869	up
TMEM140	0.388171	7.83046	4.98129	4.84e-06	0.000108608	3.96416	up
SNORD116-8	-0.588719	10.331	-4.98047	4.86e-06	0.000108702	3.96127	down
TREM2	0.646023	6.91238	4.98035	4.86e-06	0.000108702	3.96086	up
DNAJB4	-0.709263	9.80811	-4.97905	4.88e-06	0.000109128	3.95629	down
EMCN	1.01551	6.6135	4.97874	4.89e-06	0.00010915	3.95519	up
COBLL1	-0.542881	7.83825	-4.97836	4.9e-06	0.000109203	3.95384	down
MMD	0.589772	7.23674	4.97723	4.92e-06	0.000109561	3.94987	up
SASH3	0.495667	7.21336	4.9747	4.96e-06	0.00011048	3.94098	up
SLCO2A1	0.859217	6.87666	4.97428	4.97e-06	0.00011048	3.93948	up
SPI1	0.626374	8.29473	4.97424	4.97e-06	0.00011048	3.93934	up
IPMK	0.428826	7.09704	4.97328	4.99e-06	0.000110732	3.93597	up
FREM1	-1.00531	6.78105	-4.97291	5e-06	0.000110732	3.93468	down
AIM2	0.554986	5.33607	4.9728	5e-06	0.000110732	3.93427	up
NAGA	0.468432	8.94335	4.97261	5e-06	0.000110732	3.93363	up
TYMP	0.488582	8.48542	4.97204	5.01e-06	0.000110818	3.93163	up
NOV	-0.767792	11.3974	-4.9719	5.02e-06	0.000110818	3.93111	down
SLC9A7	0.449008	7.39895	4.97126	5.03e-06	0.000110978	3.92888	up
ARHGEF12	-0.374634	9.51408	-4.97091	5.04e-06	0.000111019	3.92763	down
PDXK	0.401743	7.88565	4.97046	5.04e-06	0.000111102	3.92605	up
PROSP	-0.394927	4.96191	-4.96889	5.07e-06	0.000111649	3.92055	down
SYDE2	-0.79801	6.49992	-4.96759	5.1e-06	0.000111987	3.91597	down
NAB1	-0.306103	7.56479	-4.96758	5.1e-06	0.000111987	3.91594	down
LGR6	-0.66591	6.50917	-4.96501	5.15e-06	0.000112678	3.9069	down
CERS6	0.260341	9.01659	4.96493	5.15e-06	0.000112678	3.90663	up
ITGA6	0.645759	8.33354	4.96362	5.17e-06	0.000113127	3.90202	up
MXRA7	-0.348749	6.55793	-4.96101	5.23e-06	0.000114134	3.89282	down
ZNF827	-0.405613	7.15589	-4.96061	5.23e-06	0.000114194	3.89145	down
PARP12	0.443143	8.45944	4.9586	5.27e-06	0.00011495	3.88438	up
AKIRIN2	0.32669	8.11088	4.95575	5.33e-06	0.000115967	3.87435	up
SNORD116-14	-0.532683	10.387	-4.95443	5.36e-06	0.000116401	3.86973	down
TNFRSF1B	0.708843	7.99375	4.95425	5.36e-06	0.000116401	3.8691	up
MYEF2	-0.914201	8.41906	-4.95369	5.37e-06	0.000116535	3.86714	down
IFIH1	0.399158	7.47971	4.95332	5.38e-06	0.000116541	3.86581	up
ATP6V1B2	0.468709	11.0895	4.95093	5.43e-06	0.000117419	3.85743	up
RGCC	0.748894	8.70564	4.94881	5.47e-06	0.000118241	3.85001	up
SNORD116-24	-0.583723	10.094	-4.94856	5.47e-06	0.000118245	3.84911	down
GIMAP1-GIMAP5	0.757156	7.78727	4.94803	5.49e-06	0.000118368	3.84726	up
KCNK17	-0.530004	6.54415	-4.94654	5.52e-06	0.000118835	3.84203	down
STAC	-0.792726	6.1975	-4.94648	5.52e-06	0.000118835	3.84183	down
IL4I1	0.510662	7.1827	4.94491	5.55e-06	0.000119425	3.83632	up
ZNF217	0.378992	7.96525	4.94427	5.56e-06	0.000119603	3.83406	up
COQ7	-0.267177	7.33147	-4.9428	5.59e-06	0.000120041	3.82889	down
MZB1	0.599171	6.05084	4.94158	5.62e-06	0.000120477	3.82462	up
CTSB	0.636209	12.4292	4.9412	5.63e-06	0.000120539	3.82328	up
FAM72B	0.465447	5.68864	4.93991	5.65e-06	0.000121009	3.81877	up
CEP128	0.325043	7.09046	4.93948	5.66e-06	0.000121091	3.81727	up
HSPB2	-0.271537	5.44721	-4.93688	5.72e-06	0.000122152	3.80815	down
FES	0.294039	6.16458	4.93666	5.72e-06	0.000122152	3.80736	up
FBXL7	-0.340802	7.2615	-4.93572	5.74e-06	0.00012247	3.80406	down
CCDC8	-0.46383	7.3171	-4.93419	5.78e-06	0.000123059	3.7987	down
FABP5	1.47152	9.10425	4.93387	5.78e-06	0.000123094	3.79758	up
GMIP	0.498064	6.96234	4.93045	5.86e-06	0.000124513	3.78559	up
CAV1	-0.542488	9.43778	-4.93031	5.86e-06	0.000124513	3.78511	down
LIPA	0.789101	11.1089	4.9293	5.88e-06	0.000124868	3.78158	up
ASB2	-0.479557	5.70125	-4.92778	5.92e-06	0.000125467	3.77624	down
BTG2	0.517424	8.66862	4.92611	5.95e-06	0.000126135	3.7704	up
PCOLCE2	-0.430161	8.33529	-4.9251	5.98e-06	0.000126498	3.76685	down
HCFC2	-0.350912	8.43135	-4.92138	6.06e-06	0.000128148	3.75383	down
NEDD4	-0.581001	7.71392	-4.92077	6.07e-06	0.000128325	3.75169	down
PCYOX1	-0.389112	9.28918	-4.91988	6.09e-06	0.000128635	3.74858	down
C9orf47	-0.383523	6.97189	-4.91875	6.12e-06	0.000128964	3.7446	down
C12orf75	-0.678635	9.17294	-4.91868	6.12e-06	0.000128964	3.74437	down
HTR4	-0.465768	5.35632	-4.91833	6.13e-06	0.000128964	3.74317	down
CASP8	0.384116	6.69023	4.91798	6.14e-06	0.000128964	3.74194	up
TXNDC15	-0.284583	9.44391	-4.91741	6.15e-06	0.000129123	3.73994	down
ICAM1	0.754138	8.26551	4.91692	6.16e-06	0.000129243	3.73822	up
NHSL1	0.384497	5.79133	4.91575	6.19e-06	0.000129528	3.73414	up
MCU	-0.353317	7.89609	-4.91561	6.19e-06	0.000129528	3.73363	down
SLK	-0.286666	9.62517	-4.91476	6.21e-06	0.000129737	3.73067	down
CECR1	0.80296	8.91248	4.91469	6.21e-06	0.000129737	3.73043	up
LAMP5	0.44463	4.72322	4.91419	6.22e-06	0.000129865	3.72866	up
PRF1	0.352795	6.61003	4.91316	6.25e-06	0.000130248	3.72506	up
MTURN	-0.555237	7.68792	-4.91285	6.26e-06	0.000130284	3.72396	down
PBX1	-0.581671	8.70313	-4.91165	6.28e-06	0.000130691	3.71977	down
MMP9	1.8178	9.36393	4.91153	6.29e-06	0.000130691	3.71936	up
RYR3	-0.530143	5.36192	-4.91107	6.3e-06	0.000130802	3.71773	down
MN1	-0.336591	6.69199	-4.9107	6.31e-06	0.000130863	3.71645	down
TCEAL4	-0.394977	8.56179	-4.91038	6.31e-06	0.000130905	3.71532	down
CKLF	0.327943	7.21328	4.90987	6.33e-06	0.000131034	3.71356	up
EPB41L3	0.754465	8.53107	4.90958	6.33e-06	0.000131059	3.71255	up
KIAA2022	-0.421953	5.59125	-4.90915	6.34e-06	0.000131155	3.71102	down
SNORD116-5	-0.621441	8.9307	-4.90802	6.37e-06	0.000131383	3.70708	down
CNIH3	0.696716	6.24793	4.90789	6.37e-06	0.000131383	3.70661	up
MRVI1	-0.664262	9.17137	-4.90773	6.38e-06	0.000131383	3.70607	down
FAM105A	0.602798	7.56886	4.90614	6.41e-06	0.000131877	3.70051	up
LILRB2	0.626678	7.38991	4.90586	6.42e-06	0.000131877	3.69952	up
ZNF507	-0.567019	8.09346	-4.90578	6.42e-06	0.000131877	3.69924	down
TMEM25	-0.489724	6.96717	-4.90422	6.46e-06	0.000132529	3.69378	down
CSF2RA	0.628216	7.39126	4.90397	6.47e-06	0.000132535	3.69292	up
PLA2G15	0.529181	7.73488	4.90353	6.48e-06	0.000132634	3.69139	up
PDE4D	-0.393001	6.33143	-4.90297	6.49e-06	0.000132797	3.68942	down
SEMA3D	-1.09212	6.59002	-4.90222	6.51e-06	0.000133052	3.68679	down
ITGAX	1.0706	8.7033	4.89996	6.56e-06	0.000133851	3.6789	up
OCA2	-0.480139	5.98651	-4.89991	6.56e-06	0.000133851	3.67871	down
PM20D2	-0.527755	8.47721	-4.89819	6.61e-06	0.000134592	3.67271	down
CDH3	0.333445	5.13793	4.89776	6.62e-06	0.000134648	3.67122	up
FADS2	-0.512622	8.60102	-4.89761	6.62e-06	0.000134648	3.67068	down
LAPTM5	0.780341	11.8412	4.89686	6.64e-06	0.000134906	3.66807	up
AMPH	-0.520034	4.7619	-4.89644	6.65e-06	0.000135001	3.66659	down
MRGPRF	-0.594768	7.39166	-4.89614	6.66e-06	0.000135035	3.66554	down
PCK2	0.374685	6.97571	4.89509	6.68e-06	0.00013527	3.66188	up
IRF1	0.562262	7.25722	4.89501	6.69e-06	0.00013527	3.66162	up
PAPSS2	0.458967	8.62652	4.89497	6.69e-06	0.00013527	3.66146	up
CC2D2A	-0.577838	7.63286	-4.89365	6.72e-06	0.000135639	3.65687	down
SLC9A9	0.539984	8.50381	4.89355	6.72e-06	0.000135639	3.65651	up
GPR64	-0.298972	4.53361	-4.89354	6.72e-06	0.000135639	3.65647	down
MPEG1	0.809237	9.77523	4.89171	6.77e-06	0.000136336	3.65008	up
GPR126	0.436512	6.27716	4.8917	6.77e-06	0.000136336	3.65003	up
PAPD5	-0.294288	7.82158	-4.89044	6.8e-06	0.000136859	3.64563	down
CA2	0.790544	6.79429	4.89013	6.81e-06	0.000136897	3.64456	up
LOC642131	1.14737	6.56363	4.88953	6.82e-06	0.000136997	3.64246	up
MYLIP	-0.731732	9.38177	-4.88947	6.82e-06	0.000136997	3.64226	down
SLC7A7	0.728298	7.87827	4.8889	6.84e-06	0.000137171	3.64026	up
LANCL1	-0.450453	8.45195	-4.88852	6.85e-06	0.000137249	3.63892	down
LGR4	-0.443204	7.63899	-4.88766	6.87e-06	0.000137567	3.63594	down
IGJ	1.89315	9.89021	4.88666	6.9e-06	0.000137963	3.63244	up
AKAP5	-0.666287	5.67299	-4.88548	6.93e-06	0.000138451	3.62833	down
AKAP2	-0.410166	8.07889	-4.88487	6.94e-06	0.000138627	3.62618	down
TCIRG1	0.503944	7.76595	4.88468	6.95e-06	0.000138627	3.62553	up
PRELID2	-0.349645	6.77038	-4.88401	6.97e-06	0.000138855	3.62318	down
CSF1	0.501283	8.42034	4.88271	7e-06	0.00013935	3.61865	up
SLAMF8	0.856962	8.28914	4.88259	7e-06	0.00013935	3.61824	up
RN7SL689P	-0.468932	7.39762	-4.88112	7.04e-06	0.000139746	3.61312	down
LY6E	0.511894	8.20003	4.88086	7.05e-06	0.000139746	3.61221	up
FKBP7	-0.380037	7.43726	-4.88067	7.05e-06	0.000139746	3.61156	down
CD36	1.80221	9.75826	4.88065	7.05e-06	0.000139746	3.61148	up
ACTA2	-0.358397	13.0037	-4.88022	7.06e-06	0.000139746	3.60999	down
TMEM119	0.405287	6.45062	4.87935	7.09e-06	0.000140006	3.60694	up
PI4K2A	0.423478	8.76477	4.87925	7.09e-06	0.000140006	3.60657	up
HLA-J	0.356047	12.3957	4.87904	7.09e-06	0.000140006	3.60586	up
CTTN	-0.377508	8.90753	-4.87544	7.19e-06	0.000141773	3.5933	down
PLBD1	0.884216	9.60043	4.87492	7.2e-06	0.000141929	3.59147	up
FANCD2	0.376018	4.88474	4.87459	7.21e-06	0.000141983	3.59032	up
TGFA	0.348664	5.94041	4.87359	7.24e-06	0.000142286	3.58683	up
IFT46	-0.305364	8.2344	-4.87356	7.24e-06	0.000142286	3.58674	down
FAM184A	-0.36049	4.6916	-4.87311	7.25e-06	0.000142406	3.58516	down
RASAL3	0.332391	6.39331	4.87235	7.27e-06	0.000142684	3.58254	up
TMBIM6	0.258222	11.4883	4.87204	7.28e-06	0.000142732	3.58144	up
AIFM1	0.250012	7.7308	4.87146	7.3e-06	0.00014292	3.57942	up
PBXIP1	-0.359157	8.00458	-4.86933	7.36e-06	0.000143932	3.57201	down
COL11A1	0.622683	6.2236	4.86806	7.39e-06	0.00014435	3.56758	up
AADAT	-0.60602	5.79898	-4.86802	7.39e-06	0.00014435	3.56745	down
L3MBTL4	0.390546	6.62147	4.86787	7.4e-06	0.00014435	3.56693	up
ATP8B4	0.73807	8.42368	4.86681	7.42e-06	0.000144708	3.56322	up
RASGEF1B	0.731053	8.44839	4.86676	7.43e-06	0.000144708	3.56304	up
IGKV2D-26	1.65499	6.20241	4.86608	7.45e-06	0.000144954	3.56066	up
TSPAN12	-0.518289	7.60091	-4.86574	7.45e-06	0.000145015	3.55948	down
TMEM132B	-0.427308	4.6852	-4.8648	7.48e-06	0.0001454	3.55621	down
PALLD	-0.485863	8.52231	-4.86361	7.51e-06	0.000145789	3.55208	down
TSPAN8	-0.836758	4.28576	-4.86344	7.52e-06	0.000145789	3.55147	down
MXI1	-0.282	7.83852	-4.86341	7.52e-06	0.000145789	3.55136	down
ROR1	-0.631714	8.11445	-4.86198	7.56e-06	0.000146322	3.54638	down
ST18	0.388597	4.57845	4.86118	7.58e-06	0.000146636	3.54359	up
COL4A3	-0.331047	5.98883	-4.86066	7.6e-06	0.0001467	3.54179	down
RASSF5	0.454927	7.61755	4.86014	7.61e-06	0.0001467	3.53999	up
BHLHE40	0.466602	8.72995	4.86	7.62e-06	0.0001467	3.5395	up
RANBP9	-0.255067	9.58033	-4.85997	7.62e-06	0.0001467	3.53938	down
FAM149A	-0.495836	6.14182	-4.85976	7.62e-06	0.0001467	3.53868	down
CD14	0.836276	10.7316	4.8593	7.63e-06	0.0001467	3.53706	up
RNF11	-0.330908	8.84775	-4.85928	7.64e-06	0.0001467	3.53699	down
TGFB3	-0.498277	7.86202	-4.85928	7.64e-06	0.0001467	3.53698	down
ATF5	0.481494	6.62315	4.85854	7.66e-06	0.000146954	3.53442	up
NPY5R	-0.509096	4.46538	-4.85837	7.66e-06	0.000146954	3.53381	down
AVEN	-0.291356	7.48784	-4.85775	7.68e-06	0.000147172	3.53165	down
SMAP2	0.614782	8.92009	4.85619	7.72e-06	0.000147905	3.52622	up
ALOX5	0.750101	9.07446	4.85365	7.8e-06	0.000149178	3.51741	up
PLXNC1	0.772272	8.97421	4.85307	7.81e-06	0.00014938	3.51538	up
FCGR3A	0.601408	10.7898	4.8515	7.86e-06	0.000149958	3.50993	up
ARHGAP31	0.38573	8.72992	4.85139	7.86e-06	0.000149958	3.50952	up
SPIN4	-0.361524	6.83692	-4.85137	7.86e-06	0.000149958	3.50945	down
IGKV3OR2-268	1.15536	7.38237	4.85095	7.88e-06	0.000150068	3.508	up
LPP	-0.521779	10.9823	-4.84938	7.92e-06	0.000150818	3.50255	down
BLVRB	0.420475	7.65613	4.84832	7.95e-06	0.000151169	3.49884	up
LILRB3	0.75478	7.70993	4.84733	7.98e-06	0.000151476	3.49541	up
PSAP	0.368981	12.5013	4.84643	8.01e-06	0.000151727	3.49226	up
USP53	-0.403866	10.0559	-4.84623	8.01e-06	0.000151727	3.49157	down
HLA-G	0.352863	12.1834	4.84545	8.04e-06	0.000152041	3.48887	up
ASPN	-0.856263	10.8743	-4.84488	8.05e-06	0.000152239	3.48689	down
RBMS3	-0.61838	9.13069	-4.84425	8.07e-06	0.000152471	3.4847	down
MTA3	-0.317225	6.92263	-4.84395	8.08e-06	0.000152518	3.48365	down
COL13A1	-0.253918	7.04429	-4.84366	8.09e-06	0.000152557	3.48265	down
SLC31A2	0.630771	8.37803	4.84321	8.1e-06	0.000152687	3.4811	up
PSIP1	-0.475366	7.93229	-4.84294	8.11e-06	0.000152721	3.48013	down
PYGM	-0.614604	6.77201	-4.84227	8.13e-06	0.000152918	3.4778	down
P2RX7	0.714638	7.63779	4.84154	8.15e-06	0.000153098	3.47528	up
GLB1	0.375454	8.36774	4.8414	8.16e-06	0.000153098	3.4748	up
CD200R1	0.722597	6.14429	4.84059	8.18e-06	0.000153438	3.47196	up
AMIGO2	-0.633796	7.94895	-4.83961	8.21e-06	0.000153871	3.46856	down
CCDC3	-0.641037	9.60642	-4.83935	8.22e-06	0.000153897	3.46765	down
MPDZ	-0.588262	9.1234	-4.83801	8.26e-06	0.000154537	3.46301	down
OPN3	0.570359	7.64767	4.83765	8.27e-06	0.000154619	3.46176	up
CCL8	0.960861	7.54761	4.83699	8.29e-06	0.000154872	3.45948	up
LY86	0.867028	8.70381	4.83537	8.34e-06	0.000155489	3.45384	up
PARP4	0.370219	9.46992	4.8353	8.35e-06	0.000155489	3.45358	up
CLN8	0.366571	7.32242	4.83516	8.35e-06	0.000155489	3.45309	up
LIMCH1	-0.646696	8.59817	-4.835	8.36e-06	0.000155489	3.45255	down
GNAI1	-0.627785	6.74874	-4.83484	8.36e-06	0.000155489	3.452	down
SMOC2	-0.604435	10.3589	-4.83336	8.41e-06	0.000156093	3.44687	down
APOBEC3D	0.277721	7.00435	4.83152	8.46e-06	0.00015704	3.44045	up
CEP85	0.403803	6.03924	4.83076	8.49e-06	0.000157356	3.43782	up
SNORD116-19	-0.442184	11.4576	-4.83038	8.5e-06	0.000157454	3.43649	down
STX11	0.44667	7.23237	4.82967	8.52e-06	0.000157654	3.43404	up
MGARP	-0.543551	6.91599	-4.8296	8.52e-06	0.000157654	3.43381	down
DZIP1	-0.418135	7.61067	-4.82817	8.57e-06	0.000158367	3.42883	down
KCTD1	-0.290403	5.2678	-4.82784	8.58e-06	0.000158434	3.4277	down
SLC2A5	0.816277	7.79007	4.8276	8.59e-06	0.000158454	3.42684	up
SNORD116-3	-0.552462	10.6637	-4.82709	8.6e-06	0.000158586	3.42507	down
RHOB	-0.27149	9.32009	-4.82684	8.61e-06	0.000158586	3.4242	down
DMD	-0.843682	9.1954	-4.82673	8.61e-06	0.000158586	3.42383	down
FBXO42	-0.305589	7.92632	-4.82645	8.62e-06	0.000158624	3.42287	down
LIMK1	0.537353	8.02513	4.8259	8.64e-06	0.000158718	3.42096	up
SPOP	-0.336787	9.27971	-4.82587	8.64e-06	0.000158718	3.42083	down
NCSTN	0.33156	8.56926	4.82531	8.66e-06	0.000158922	3.41889	up
CAMSAP2	-0.377275	9.22547	-4.8247	8.68e-06	0.000159152	3.4168	down
TBC1D30	0.392932	5.47992	4.82413	8.7e-06	0.000159366	3.4148	up
B4GALT1	0.290227	8.91293	4.82322	8.73e-06	0.000159779	3.41163	up
MYH10	-0.798016	11.9797	-4.8221	8.76e-06	0.000160239	3.40775	down
EMILIN2	0.740861	9.39363	4.82202	8.77e-06	0.000160239	3.40747	up
RBPMS	-0.669527	8.79304	-4.82132	8.79e-06	0.000160528	3.40504	down
TAF5L	-0.275471	7.89688	-4.82075	8.81e-06	0.000160737	3.40309	down
OCIAD2	-0.429268	6.66445	-4.82053	8.81e-06	0.000160746	3.4023	down
GBP4	0.574252	7.2075	4.81658	8.94e-06	0.000162854	3.38862	up
KHDRBS3	-0.344337	7.75636	-4.81604	8.96e-06	0.000163055	3.38674	down
HK2	0.913107	8.65168	4.8147	9.01e-06	0.000163481	3.3821	up
CD93	0.471489	8.84193	4.81394	9.03e-06	0.000163802	3.37946	up
IGKV2D-28	1.34401	9.36077	4.81375	9.04e-06	0.000163802	3.3788	up
VAMP4	-0.363426	8.48769	-4.81308	9.06e-06	0.000164072	3.37647	down
TRAF3	0.41428	7.68195	4.81266	9.08e-06	0.00016408	3.37503	up
NEO1	-0.762058	8.81281	-4.81189	9.1e-06	0.000164262	3.37234	down
PLEKHM1	0.340682	8.51773	4.81154	9.11e-06	0.000164262	3.37113	up
NLN	0.432215	7.09079	4.81152	9.11e-06	0.000164262	3.37108	up
GNG2	0.59844	7.00947	4.8112	9.12e-06	0.000164333	3.36995	up
TNFSF13B	0.623996	7.58493	4.81066	9.14e-06	0.00016441	3.3681	up
SNX25	-0.538392	8.95171	-4.81065	9.14e-06	0.00016441	3.36807	down
BCAM	-0.439547	7.22394	-4.80999	9.17e-06	0.000164687	3.36576	down
H2AFJ	-0.268658	7.07807	-4.80773	9.24e-06	0.00016594	3.35794	down
UST	-0.406926	7.76855	-4.80723	9.26e-06	0.000166117	3.35622	down
IRF4	0.617381	6.49335	4.80583	9.31e-06	0.000166854	3.35135	up
PLAU	0.649519	8.72286	4.80537	9.32e-06	0.000167006	3.34977	up
FAIM3	0.56475	5.81082	4.80499	9.34e-06	0.000167029	3.34844	up
TBC1D14	0.331343	9.20704	4.80492	9.34e-06	0.000167029	3.34821	up
SHCBP1	0.554148	5.82172	4.80432	9.36e-06	0.000167273	3.34612	up
GYG1	-0.311113	9.77299	-4.80392	9.37e-06	0.000167325	3.34474	down
GIMAP4	0.75264	8.0472	4.80382	9.38e-06	0.000167325	3.34439	up
NTRK3	-0.69388	7.45591	-4.80335	9.39e-06	0.000167396	3.34277	down
SELE	1.15719	6.31025	4.80329	9.4e-06	0.000167396	3.34256	up
TFDP2	-0.388615	8.24212	-4.80282	9.41e-06	0.00016744	3.34092	down
TACC2	-0.554741	7.0783	-4.80281	9.41e-06	0.00016744	3.34088	down
PCDH7	-0.796978	8.69186	-4.80166	9.45e-06	0.000168022	3.33691	down
IL18BP	0.322977	6.80038	4.80135	9.46e-06	0.000168084	3.33585	up
TSTD1	0.505058	7.55774	4.80062	9.49e-06	0.000168369	3.33332	up
NEK6	0.473582	8.57436	4.80029	9.5e-06	0.000168369	3.33218	up
EPHA6	-0.363332	3.9313	-4.80028	9.5e-06	0.000168369	3.33212	down
KCNMA1	-0.56746	8.81441	-4.79962	9.52e-06	0.000168581	3.32985	down
FUCA2	0.318359	8.60738	4.79953	9.53e-06	0.000168581	3.32952	up
ARL15	0.404392	6.69923	4.7993	9.53e-06	0.000168592	3.32875	up
FAM19A2	-0.989885	6.60032	-4.79879	9.55e-06	0.000168783	3.32697	down
VAC14	0.633637	7.72995	4.79842	9.57e-06	0.000168888	3.32568	up
ANO5	-0.789233	6.09525	-4.79733	9.6e-06	0.000169441	3.32191	down
PPP1CB	-0.391782	10.9975	-4.79666	9.63e-06	0.000169604	3.31959	down
GREM1	0.903364	7.15088	4.79575	9.66e-06	0.000170047	3.31644	up
CEP70	-0.476528	7.23041	-4.79507	9.68e-06	0.000170346	3.31408	down
C3orf58	-0.35014	8.46039	-4.79418	9.72e-06	0.000170774	3.31103	down
ATP13A2	0.334861	6.90782	4.7928	9.77e-06	0.00017131	3.30624	up
EMR2	0.693038	7.43992	4.79272	9.77e-06	0.00017131	3.30597	up
PDCD1LG2	0.621508	7.60338	4.79139	9.82e-06	0.000171874	3.30136	up
TAF9B	-0.452252	8.23886	-4.79122	9.82e-06	0.000171874	3.30078	down
PTPN3	-0.652829	6.84038	-4.79088	9.84e-06	0.000171959	3.29961	down
MKX	-0.583437	7.50418	-4.79014	9.86e-06	0.000172212	3.29705	down
AEBP2	-0.467686	9.43072	-4.78998	9.87e-06	0.000172212	3.2965	down
EIF5B	-0.278976	9.51124	-4.78987	9.87e-06	0.000172212	3.2961	down
MUT	-0.360951	7.90767	-4.78967	9.88e-06	0.000172212	3.29543	down
ARHGAP26	0.40216	8.53521	4.789	9.9e-06	0.000172511	3.2931	up
RENBP	0.565435	7.16834	4.788	9.94e-06	0.000173017	3.28965	up
MPPED2	-0.932019	7.12801	-4.78754	9.96e-06	0.000173183	3.28805	down
IGKV1OR9-1	0.829321	6.72826	4.78671	9.99e-06	0.000173585	3.28518	up
IFNGR1	0.388167	10.2214	4.78579	1e-05	0.000174045	3.28201	up
TMEM245	-0.31684	9.39609	-4.78409	1.01e-05	0.000175013	3.27611	down
PTGER4	0.520179	8.02746	4.78384	1.01e-05	0.000175045	3.27524	up
CDC7	0.439937	4.91225	4.783	1.01e-05	0.000175456	3.27235	up
SLC37A2	0.766892	7.95515	4.78247	1.01e-05	0.000175666	3.27053	up
GRAMD3	-0.448466	8.4439	-4.78151	1.02e-05	0.000176072	3.26719	down
ZDBF2	-0.572144	7.15231	-4.78144	1.02e-05	0.000176072	3.26697	down
GTF2A1L	-0.590969	7.34809	-4.78058	1.02e-05	0.000176506	3.26397	down
CAPN6	-0.422988	5.09823	-4.7802	1.02e-05	0.000176622	3.26266	down
PPAP2A	-0.457764	8.37815	-4.77963	1.03e-05	0.00017678	3.26071	down
C1QTNF7	-0.986763	7.58157	-4.77955	1.03e-05	0.00017678	3.26044	down
PCP4	-0.310937	4.77605	-4.77891	1.03e-05	0.00017707	3.25821	down
AOAH	0.876567	8.92629	4.77719	1.03e-05	0.000178066	3.25226	up
TBL1X	-0.542669	7.69401	-4.77676	1.04e-05	0.000178218	3.25077	down
CD151	-0.434216	10.2687	-4.77629	1.04e-05	0.000178393	3.24916	down
IVNS1ABP	0.442319	9.79393	4.77533	1.04e-05	0.00017875	3.24584	up
TRPV2	0.518572	7.51182	4.77513	1.04e-05	0.00017875	3.24515	up
FAM46B	-0.301683	7.00886	-4.77494	1.04e-05	0.00017875	3.24451	down
ICA1	0.417192	5.94174	4.77474	1.04e-05	0.00017875	3.2438	up
ZSCAN31	-0.313417	5.4562	-4.77455	1.04e-05	0.00017875	3.24315	down
NKG7	0.365395	7.48687	4.77422	1.05e-05	0.000178833	3.24202	up
CLMN	0.544981	7.17091	4.7738	1.05e-05	0.00017898	3.24057	up
CAT	0.288757	8.79947	4.77359	1.05e-05	0.000178992	3.23982	up
MTMR11	-0.525867	7.50464	-4.77203	1.05e-05	0.000179816	3.23445	down
EGFR	-0.547775	7.35966	-4.77184	1.06e-05	0.000179816	3.23378	down
FAM26E	-0.69485	9.19813	-4.77174	1.06e-05	0.000179816	3.23346	down
LOC102724453	1.33301	9.36451	4.77124	1.06e-05	0.000179888	3.23171	up
TBC1D8	0.40375	7.41966	4.77095	1.06e-05	0.000179949	3.23072	up
CDK5RAP2	-0.367086	8.48609	-4.77001	1.06e-05	0.000180361	3.22746	down
COLGALT1	0.460118	8.91403	4.76974	1.06e-05	0.000180361	3.22653	up
TNFAIP3	0.598675	7.5882	4.76973	1.06e-05	0.000180361	3.22652	up
SNX24	0.384994	7.34591	4.76669	1.08e-05	0.000182262	3.21602	up
ARRB2	0.743589	8.62724	4.7661	1.08e-05	0.000182528	3.21397	up
CIDEB	0.370495	6.38454	4.76505	1.08e-05	0.0001831	3.21036	up
GAB1	-0.592465	9.61589	-4.76362	1.09e-05	0.000183812	3.20544	down
MAP9	-0.394562	5.1124	-4.7636	1.09e-05	0.000183812	3.20536	down
CYTL1	-0.681092	8.82459	-4.76225	1.09e-05	0.000184593	3.20071	down
SMARCD3	-0.430561	7.12947	-4.76121	1.1e-05	0.000185169	3.19711	down
SNORD116-26	-0.698026	6.58146	-4.76062	1.1e-05	0.00018542	3.19507	down
PPP1R3C	-0.811614	10.3838	-4.7604	1.1e-05	0.00018542	3.19433	down
BEST1	0.348956	5.57902	4.76019	1.1e-05	0.00018542	3.19357	up
SUN1	-0.441851	8.95231	-4.76006	1.1e-05	0.00018542	3.19313	down
ADAMTS1	-0.627134	9.54009	-4.75972	1.1e-05	0.000185514	3.19198	down
PKDCC	-0.387157	7.00898	-4.75941	1.1e-05	0.000185594	3.19091	down
LRRC8B	0.421236	6.4478	4.75916	1.11e-05	0.000185634	3.19003	up
SLC28A3	1.13202	6.12206	4.75688	1.11e-05	0.000187018	3.18219	up
MYD88	0.449052	7.93487	4.75645	1.12e-05	0.000187018	3.18067	up
SLC39A8	0.744302	8.92847	4.75636	1.12e-05	0.000187018	3.1804	up
IL16	0.310416	7.26292	4.75636	1.12e-05	0.000187018	3.18037	up
PDE5A	-0.743182	10.7905	-4.75498	1.12e-05	0.000187785	3.17561	down
DDAH1	-0.45635	9.15646	-4.75486	1.12e-05	0.000187785	3.17519	down
KYNU	1.04722	7.44966	4.75366	1.13e-05	0.000188399	3.17109	up
TLN2	-0.488377	6.97395	-4.75346	1.13e-05	0.000188399	3.17039	down
FGR	0.771043	8.02128	4.75338	1.13e-05	0.000188399	3.17012	up
MRC1	0.859811	9.75571	4.75195	1.14e-05	0.000189263	3.16516	up
ITGA8	-0.676195	12.008	-4.75143	1.14e-05	0.000189489	3.16338	down
FGF1	-0.566012	7.06921	-4.7508	1.14e-05	0.000189789	3.16123	down
SERPINF1	0.860967	8.83069	4.75053	1.14e-05	0.000189842	3.1603	up
CCSER1	0.342631	4.5383	4.74914	1.15e-05	0.00019046	3.15549	up
SLC5A6	0.288828	6.547	4.74908	1.15e-05	0.00019046	3.15528	up
TACC3	0.459697	6.31937	4.74907	1.15e-05	0.00019046	3.15525	up
BTBD10	-0.282176	8.60722	-4.74836	1.15e-05	0.000190821	3.15281	down
SLC41A2	-0.488246	9.31817	-4.74796	1.15e-05	0.00019083	3.15143	down
RIMKLBP1	-0.436136	5.6528	-4.74769	1.15e-05	0.000190887	3.15048	down
DLGAP1	-0.31868	5.96337	-4.74667	1.16e-05	0.000191466	3.14698	down
ADCY9	-0.50132	7.48651	-4.74586	1.16e-05	0.000191901	3.14419	down
BLM	0.454464	4.97186	4.74551	1.16e-05	0.000191989	3.143	up
SEC23A	-0.267269	10.3598	-4.74461	1.17e-05	0.000192375	3.13989	down
AP1G2	0.390289	6.64756	4.74407	1.17e-05	0.000192618	3.13805	up
PLK1	0.402027	6.16458	4.74355	1.17e-05	0.000192747	3.13625	up
ASRGL1	0.437755	6.22012	4.74351	1.17e-05	0.000192747	3.1361	up
NCF2	0.869315	9.73743	4.74316	1.17e-05	0.000192854	3.13491	up
ANXA3	-0.675978	6.1323	-4.74062	1.18e-05	0.000194352	3.12616	down
CD83	0.659245	8.35798	4.74033	1.18e-05	0.000194352	3.12517	up
DENND1C	0.303241	6.19405	4.74033	1.18e-05	0.000194352	3.12517	up
MYO18B	-0.510436	6.32194	-4.74029	1.19e-05	0.000194352	3.12503	down
MBOAT2	-0.424314	6.82338	-4.73841	1.19e-05	0.000195565	3.11854	down
GBGT1	0.397752	6.97639	4.73767	1.2e-05	0.000195834	3.11602	up
DPYSL3	-0.33292	9.56487	-4.73765	1.2e-05	0.000195834	3.11594	down
PLEKHH2	-0.824942	6.95648	-4.73694	1.2e-05	0.000196125	3.11347	down
SCARA3	-0.731845	7.9743	-4.73687	1.2e-05	0.000196125	3.11323	down
SLAMF7	0.944498	6.93957	4.73564	1.21e-05	0.000196873	3.10901	up
LACTB	0.409067	8.30119	4.73452	1.21e-05	0.000197542	3.10518	up
ABCC5	0.411072	7.76185	4.73368	1.21e-05	0.000198016	3.10228	up
TMSB10	0.489402	11.0939	4.73311	1.22e-05	0.000198161	3.10031	up
PSMB10	0.34367	7.03468	4.7331	1.22e-05	0.000198161	3.10028	up
NAP1L5	-0.379127	7.2953	-4.73282	1.22e-05	0.000198228	3.09931	down
LAT2	0.39497	7.62345	4.73207	1.22e-05	0.000198634	3.09674	up
HSPA1L	-0.259597	5.2129	-4.73166	1.22e-05	0.000198796	3.09532	down
LILRB4	0.948192	8.71409	4.73105	1.23e-05	0.000199105	3.09322	up
BDNF	-0.649016	4.65744	-4.72899	1.24e-05	0.000200405	3.08614	down
DCUN1D4	-0.453803	8.00775	-4.72874	1.24e-05	0.000200405	3.08528	down
BEX5	-0.50482	5.44319	-4.72871	1.24e-05	0.000200405	3.08516	down
SRGN	0.637502	11.5373	4.72838	1.24e-05	0.000200504	3.08405	up
TIMP4	-0.33034	7.09936	-4.72725	1.24e-05	0.000201196	3.08017	down
SNORD116-6	-0.740975	6.56378	-4.7245	1.26e-05	0.000203099	3.07071	down
MAOA	-0.430271	8.07974	-4.72324	1.26e-05	0.000203896	3.06639	down
SOAT1	0.561386	9.14395	4.72291	1.26e-05	0.000204008	3.06523	up
RRAS	-0.300507	9.70728	-4.72253	1.26e-05	0.000204148	3.06394	down
MECOM	-0.601396	7.87307	-4.72019	1.28e-05	0.000205766	3.05589	down
SIGLEC7	0.496577	6.76854	4.71996	1.28e-05	0.000205799	3.0551	up
FXYD5	0.382939	9.24584	4.71966	1.28e-05	0.00020588	3.05408	up
PCDHB14	-0.569034	7.12257	-4.71872	1.28e-05	0.000206304	3.05086	down
IGKV1D-27	1.75198	6.1506	4.71785	1.29e-05	0.00020663	3.04786	up
CDC42SE2	0.339215	10.0523	4.71768	1.29e-05	0.00020663	3.04728	up
ABHD12	0.369503	8.77702	4.71752	1.29e-05	0.00020663	3.04672	up
WASL	-0.311347	8.67689	-4.7175	1.29e-05	0.00020663	3.04666	down
SELL	0.603782	6.93865	4.71725	1.29e-05	0.00020663	3.04579	up
GMFG	0.872371	9.18656	4.71641	1.29e-05	0.000206945	3.0429	up
PACSIN3	-0.352854	6.9114	-4.71638	1.29e-05	0.000206945	3.0428	down
ACTC1	-1.07237	8.75699	-4.7153	1.3e-05	0.000207622	3.0391	down
TAGLN	-0.445784	12.1486	-4.71485	1.3e-05	0.000207697	3.03755	down
CCNB1IP1	-0.413256	6.69053	-4.71483	1.3e-05	0.000207697	3.03748	down
KCNS3	-0.447848	7.09349	-4.71433	1.3e-05	0.000207936	3.03576	down
LRRK1	0.343318	7.21099	4.71401	1.31e-05	0.000208038	3.03466	up
GIMAP6	0.666157	7.56608	4.71324	1.31e-05	0.000208477	3.03205	up
SNCAIP	-0.522119	6.73911	-4.71211	1.31e-05	0.000209202	3.02815	down
CLMP	-0.410269	9.23696	-4.71132	1.32e-05	0.000209669	3.02543	down
MOCS2	-0.346211	8.14151	-4.7105	1.32e-05	0.000210158	3.02261	down
AK9	-0.556468	6.21559	-4.71021	1.32e-05	0.000210234	3.02163	down
SNX10	0.991804	7.89856	4.7097	1.33e-05	0.000210485	3.01988	up
OPTN	-0.251606	9.22116	-4.70777	1.34e-05	0.000211835	3.01325	down
IL21R	0.354041	5.88881	4.70721	1.34e-05	0.000212122	3.01135	up
PPIF	0.552501	7.41745	4.70585	1.34e-05	0.000213043	3.00666	up
RCSD1	0.336295	7.68428	4.70515	1.35e-05	0.000213446	3.00425	up
FRS2	-0.280118	8.07663	-4.70461	1.35e-05	0.000213722	3.0024	down
PCDHB15	-0.649825	6.64335	-4.70389	1.35e-05	0.000214135	2.99996	down
MFGE8	-0.410428	11.507	-4.70342	1.36e-05	0.000214362	2.99833	down
SSH2	0.455985	7.30007	4.70268	1.36e-05	0.000214799	2.99579	up
ITM2C	-0.510487	8.08636	-4.70212	1.36e-05	0.000214971	2.99389	down
SNORD116-21	-1.09861	7.97083	-4.70204	1.36e-05	0.000214971	2.99361	down
DDR2	-0.442385	9.93835	-4.70191	1.36e-05	0.000214971	2.99314	down
PCDHB16	-0.684934	8.03054	-4.70167	1.37e-05	0.000215009	2.99234	down
ETV1	-0.46837	6.67465	-4.70076	1.37e-05	0.000215582	2.98922	down
GRIA1	-1.02562	7.69117	-4.6973	1.39e-05	0.00021812	2.97736	down
THSD7B	-0.562964	5.23819	-4.69717	1.39e-05	0.00021812	2.9769	down
SNORD116-13	-0.583749	3.78432	-4.69701	1.39e-05	0.00021812	2.97637	down
SGK1	0.82379	7.82794	4.69456	1.4e-05	0.00021994	2.96796	up
MNDA	0.686842	7.86239	4.69412	1.4e-05	0.000220143	2.96646	up
IGSF21	0.419675	7.25014	4.69253	1.41e-05	0.000221284	2.961	up
SNORD116-23	-0.584438	6.72996	-4.69113	1.42e-05	0.000222149	2.95622	down
SYNJ2BP	-0.253071	8.49661	-4.69109	1.42e-05	0.000222149	2.95608	down
FRMD6	-0.396052	8.08182	-4.69039	1.42e-05	0.000222269	2.95369	down
PNP	0.667575	8.56119	4.69007	1.42e-05	0.000222269	2.95257	up
KIF13A	-0.419268	9.4506	-4.69003	1.42e-05	0.000222269	2.95244	down
LCA5	-0.532439	6.54156	-4.68985	1.43e-05	0.000222269	2.95183	down
GPR183	0.929184	6.98281	4.6897	1.43e-05	0.000222269	2.9513	up
TMEM176B	0.598434	8.12435	4.68955	1.43e-05	0.000222269	2.95081	up
RASSF9	-0.581484	5.67666	-4.68941	1.43e-05	0.000222269	2.95032	down
SFRP1	-0.965564	7.2404	-4.6893	1.43e-05	0.000222269	2.94994	down
GIMAP8	0.648396	7.33692	4.68904	1.43e-05	0.00022233	2.94905	up
ADAM8	0.643288	7.30202	4.68875	1.43e-05	0.000222415	2.94807	up
DAG1	-0.353436	7.60463	-4.68828	1.43e-05	0.000222651	2.94646	down
PABPC5	-0.425922	5.54073	-4.68798	1.44e-05	0.000222715	2.94542	down
RNF135	0.340745	7.56951	4.68701	1.44e-05	0.000223225	2.94208	up
CPVL	0.849748	8.87976	4.68664	1.44e-05	0.000223246	2.94085	up
KPNA2	0.483207	8.80177	4.68569	1.45e-05	0.000223876	2.93759	up
CSK	0.458162	8.00693	4.68514	1.45e-05	0.00022418	2.9357	up
SPON1	-0.705288	6.55297	-4.68426	1.46e-05	0.000224751	2.93269	down
ZNF304	-0.294333	6.64741	-4.68121	1.47e-05	0.000227127	2.92223	down
CDKN1A	0.285452	7.94697	4.68074	1.47e-05	0.000227367	2.92062	up
TIFAB	0.362042	5.28403	4.6803	1.48e-05	0.000227582	2.91912	up
PLA2G7	1.29956	9.25366	4.67999	1.48e-05	0.000227684	2.91808	up
PCDHB5	-0.666468	6.94371	-4.6796	1.48e-05	0.000227723	2.91675	down
CRIM1	-0.601295	11.2966	-4.67958	1.48e-05	0.000227723	2.91668	down
FCRLA	0.50111	5.19169	4.67863	1.49e-05	0.000228365	2.91343	up
MAGEH1	-0.298176	7.73269	-4.67812	1.49e-05	0.000228644	2.91167	down
ACER3	0.494558	7.47142	4.67737	1.49e-05	0.000229115	2.90913	up
CXCL16	0.712616	9.00703	4.67602	1.5e-05	0.000230099	2.9045	up
OGN	-0.700274	11.8716	-4.67442	1.51e-05	0.000230992	2.89903	down
SDCBP	0.430792	10.9058	4.67385	1.51e-05	0.000231323	2.89707	up
FBXL22	-0.291887	5.92897	-4.67273	1.52e-05	0.000232119	2.89324	down
CDH5	0.641151	6.95465	4.67249	1.52e-05	0.000232167	2.89244	up
NSUN7	-0.577116	5.81508	-4.67117	1.53e-05	0.000233139	2.88791	down
GLA	0.610766	7.51202	4.67024	1.53e-05	0.000233782	2.88472	up
ACE	0.281828	5.98623	4.66943	1.54e-05	0.000234262	2.88196	up
LDHB	-0.254038	10.3938	-4.66932	1.54e-05	0.000234262	2.88158	down
KRT8	-0.517582	8.83182	-4.66887	1.54e-05	0.000234496	2.88003	down
RN7SL57P	0.362817	7.36181	4.66791	1.54e-05	0.000235006	2.87677	up
MFSD1	0.537817	11.065	4.6677	1.55e-05	0.000235035	2.87605	up
IL18R1	0.343717	4.55371	4.66735	1.55e-05	0.000235184	2.87485	up
GPR137B	0.544777	9.86771	4.66617	1.55e-05	0.000235809	2.87082	up
SELPLG	0.66406	7.57822	4.66615	1.55e-05	0.000235809	2.87077	up
CALD1	-0.537428	11.7868	-4.66609	1.56e-05	0.000235809	2.87053	down
GARNL3	-0.470334	7.30801	-4.66552	1.56e-05	0.000236142	2.8686	down
RN7SL138P	0.420872	4.36798	4.66479	1.56e-05	0.00023662	2.8661	up
PHGDH	-0.563986	7.40168	-4.66384	1.57e-05	0.000237283	2.86288	down
APOBEC3C	0.291822	7.9951	4.66284	1.57e-05	0.000237999	2.85945	up
ERBB2	-0.523942	7.4964	-4.66248	1.58e-05	0.000238157	2.85822	down
HEXIM1	-0.459344	8.69298	-4.66228	1.58e-05	0.000238178	2.85752	down
PFKM	-0.405782	8.03053	-4.6621	1.58e-05	0.000238178	2.85693	down
CPXM2	-0.495609	9.78419	-4.66047	1.59e-05	0.000239204	2.85137	down
HPCAL1	0.362017	7.46348	4.66002	1.59e-05	0.000239262	2.84982	up
FAT3	-0.737147	5.93283	-4.65997	1.59e-05	0.000239262	2.84965	down
NRXN3	-0.59626	5.7772	-4.6597	1.59e-05	0.000239342	2.84874	down
KIAA0319	0.326833	4.90097	4.65939	1.59e-05	0.000239465	2.84765	up
PREPL	-0.463517	9.64674	-4.65794	1.6e-05	0.000240419	2.84273	down
ETAA1	-0.400752	7.10182	-4.65772	1.6e-05	0.000240463	2.84195	down
CNPY4	-0.294819	6.87195	-4.65737	1.61e-05	0.000240612	2.84077	down
TJP1	-0.461304	9.3579	-4.65709	1.61e-05	0.000240706	2.8398	down
PLXND1	0.598696	8.55461	4.65533	1.62e-05	0.000242098	2.83381	up
CFI	0.765594	7.34842	4.65477	1.62e-05	0.000242435	2.8319	up
SPECC1L	-0.283175	9.16851	-4.65438	1.62e-05	0.000242622	2.83058	down
TMX4	-0.264328	9.15969	-4.6539	1.63e-05	0.000242899	2.82891	down
RECK	-0.353664	8.62839	-4.65285	1.63e-05	0.000243673	2.82534	down
MYOC	-0.531949	4.90498	-4.65166	1.64e-05	0.00024457	2.8213	down
PRR13	0.292804	8.85318	4.65075	1.64e-05	0.00024523	2.81818	up
FAM198B	-0.362889	10.0246	-4.65043	1.65e-05	0.000245289	2.81709	down
ARHGAP4	0.550323	7.36325	4.65017	1.65e-05	0.000245289	2.8162	up
RFTN2	-0.567103	8.61724	-4.65009	1.65e-05	0.000245289	2.81592	down
C9orf91	0.320985	6.91231	4.64998	1.65e-05	0.000245289	2.81556	up
HLA-DMA	0.653031	9.63777	4.64955	1.65e-05	0.000245445	2.81408	up
MYL6	-0.268097	12.0568	-4.64946	1.65e-05	0.000245445	2.81377	down
PDE1A	-0.63567	8.5993	-4.64835	1.66e-05	0.000246286	2.80998	down
NTN4	-0.420815	8.98236	-4.64762	1.66e-05	0.000246781	2.8075	down
SLC25A13	0.278196	7.85719	4.64601	1.67e-05	0.000247994	2.802	up
ETNK2	-0.516459	6.41026	-4.64591	1.67e-05	0.000247994	2.80169	down
NR1H3	0.766277	7.27006	4.64529	1.68e-05	0.000248248	2.79958	up
SPEG	-0.540534	7.23971	-4.64407	1.69e-05	0.000249205	2.79539	down
SLC29A3	0.522192	7.585	4.64362	1.69e-05	0.000249354	2.79387	up
ATP9A	-0.55546	8.46533	-4.64355	1.69e-05	0.000249354	2.79364	down
EFHD2	0.602011	8.29567	4.64205	1.7e-05	0.000250564	2.78851	up
DACT3	-0.273957	8.01137	-4.64171	1.7e-05	0.000250715	2.78736	down
PAG1	0.464247	7.5324	4.64086	1.71e-05	0.000251337	2.78445	up
EIF3F	-0.258747	7.74705	-4.63967	1.71e-05	0.000252263	2.78042	down
POU2AF1	0.284763	6.45425	4.63876	1.72e-05	0.00025278	2.77732	up
GPR141	0.648594	6.97778	4.63739	1.73e-05	0.00025389	2.77263	up
DOK2	0.634386	7.60809	4.63713	1.73e-05	0.000253967	2.77176	up
NPR2	-0.435913	7.57797	-4.63649	1.73e-05	0.000254401	2.76957	down
SLC22A23	0.287137	6.19453	4.63595	1.74e-05	0.000254652	2.76775	up
CNKSR3	-0.506033	7.27494	-4.63587	1.74e-05	0.000254652	2.76747	down
CCRL2	0.633412	5.93054	4.63498	1.74e-05	0.000255324	2.76442	up
LINC01123	-0.738402	7.62982	-4.63452	1.74e-05	0.000255583	2.76288	down
NTM	0.379611	6.09537	4.63244	1.76e-05	0.000257339	2.7558	up
ETV5	0.362793	8.19295	4.6323	1.76e-05	0.000257339	2.7553	up
C11orf96	-0.438228	8.18685	-4.6311	1.77e-05	0.000258306	2.7512	down
TMEM51	0.512333	6.90081	4.62996	1.77e-05	0.000258887	2.74734	up
NDST2	0.255389	8.01612	4.62918	1.78e-05	0.000259008	2.74469	up
NAPEPLD	-0.49469	7.18636	-4.62918	1.78e-05	0.000259008	2.74468	down
PTK2B	0.417669	7.70683	4.62914	1.78e-05	0.000259008	2.74457	up
LPHN3	-1.06682	7.2438	-4.6283	1.78e-05	0.000259639	2.74171	down
SEMA3A	0.670373	6.03137	4.6274	1.79e-05	0.000260334	2.73862	up
MIER3	-0.279209	7.73614	-4.62681	1.79e-05	0.000260605	2.73662	down
KEL	0.518852	5.52219	4.62677	1.79e-05	0.000260605	2.73648	up
TNFAIP8	0.37727	6.8746	4.62607	1.8e-05	0.000260926	2.73411	up
CCDC110	-0.382672	4.32865	-4.62599	1.8e-05	0.000260926	2.73383	down
GM2A	0.663519	10.7528	4.6258	1.8e-05	0.000260926	2.73319	up
HMCN1	-0.7475	10.3216	-4.62575	1.8e-05	0.000260926	2.733	down
PRR5L	0.47788	7.0559	4.62526	1.8e-05	0.000261227	2.73134	up
LILRB1	0.695449	7.46918	4.62391	1.81e-05	0.000262189	2.72674	up
ACTN4	-0.442634	11.4096	-4.62371	1.81e-05	0.000262211	2.72608	down
PAWR	-0.516736	8.44904	-4.62347	1.82e-05	0.00026228	2.72526	down
CYP2U1	-0.347339	7.04871	-4.62257	1.82e-05	0.000262926	2.72219	down
CASS4	0.368578	5.70107	4.62228	1.82e-05	0.000262926	2.72122	up
LINC00312	-0.924655	7.3467	-4.62182	1.83e-05	0.000263207	2.71964	down
TP53BP2	-0.363512	8.65502	-4.62075	1.83e-05	0.000263906	2.71602	down
RASSF6	0.57781	3.96745	4.62075	1.83e-05	0.000263906	2.71601	up
SGK223	0.274319	6.70365	4.61875	1.85e-05	0.000265326	2.70922	up
PCDH9	-0.579497	4.63577	-4.61864	1.85e-05	0.000265326	2.70885	down
ZFAND1	-0.43311	8.93886	-4.61861	1.85e-05	0.000265326	2.70873	down
BCAT1	0.794576	9.50094	4.61771	1.85e-05	0.00026602	2.70566	up
RBPMS2	-0.285127	6.54921	-4.61588	1.87e-05	0.000267625	2.69946	down
TRAF3IP3	0.536955	6.72712	4.6157	1.87e-05	0.000267642	2.69883	up
ARSB	0.30854	8.40668	4.61421	1.88e-05	0.000268759	2.69378	up
HORMAD1	0.574311	4.56742	4.61387	1.88e-05	0.000268931	2.69261	up
DAPK3	-0.386412	7.48504	-4.61138	1.9e-05	0.000270869	2.68417	down
GRB14	-0.332287	4.39656	-4.61118	1.9e-05	0.000270908	2.68347	down
REP15	-0.468857	4.4055	-4.61018	1.91e-05	0.000271727	2.68007	down
SRF	-0.316462	8.61875	-4.60812	1.92e-05	0.000273599	2.67308	down
CTSD	0.555203	11.7634	4.60715	1.93e-05	0.000274389	2.66981	up
DBNDD2	-0.259373	8.24611	-4.60587	1.94e-05	0.000275501	2.66546	down
BMPR1B	-0.679456	6.72192	-4.60508	1.94e-05	0.000276054	2.66276	down
SATB2	-0.323142	7.42425	-4.60498	1.94e-05	0.000276054	2.66244	down
COPZ2	-0.288351	9.4383	-4.60419	1.95e-05	0.000276678	2.65976	down
CTSS	0.780512	10.6388	4.60141	1.97e-05	0.000279318	2.65031	up
CLN6	0.467273	7.07801	4.60123	1.97e-05	0.000279333	2.64969	up
HYKK	-0.324741	5.76343	-4.60039	1.98e-05	0.000279668	2.64686	down
BCAP29	-0.335898	7.9245	-4.59884	1.99e-05	0.000280908	2.64159	down
PPM1B	-0.263171	8.15673	-4.59801	1.99e-05	0.000281451	2.63878	down
ZNF267	0.543469	8.34753	4.59797	1.99e-05	0.000281451	2.63865	up
MCOLN1	0.55408	8.07599	4.59768	1.99e-05	0.000281578	2.63766	up
LYSMD1	-0.316153	5.65938	-4.59738	2e-05	0.00028171	2.63666	down
ECM2	-0.722506	8.94907	-4.59665	2e-05	0.000282287	2.63418	down
SORT1	-0.343397	11.0237	-4.59562	2.01e-05	0.000283163	2.63067	down
FRK	-1.01427	7.81662	-4.59547	2.01e-05	0.000283163	2.63015	down
DUSP19	-0.777751	5.83016	-4.59443	2.02e-05	0.000284061	2.62662	down
GOLGA2	-0.269018	8.31049	-4.59367	2.02e-05	0.000284521	2.62408	down
RBM27	-0.303873	8.77131	-4.5935	2.03e-05	0.000284521	2.62347	down
NCF1	0.437326	7.15695	4.59348	2.03e-05	0.000284521	2.62342	up
UBE2H	-0.370262	9.87316	-4.59252	2.03e-05	0.000285344	2.62015	down
SIGLEC9	0.685279	7.29189	4.59107	2.04e-05	0.000286669	2.61526	up
CMTM3	0.345228	8.27699	4.59066	2.05e-05	0.000286924	2.61387	up
HIST1H1B	0.695972	7.66467	4.58929	2.06e-05	0.000288178	2.60922	up
ST6GAL2	-0.896642	8.55511	-4.58851	2.06e-05	0.000288738	2.60657	down
C16orf45	-0.421376	7.50695	-4.58843	2.06e-05	0.000288738	2.60629	down
GEM	-0.788644	10.745	-4.58753	2.07e-05	0.000289509	2.60323	down
TGFBI	0.524193	10.131	4.58585	2.08e-05	0.00029102	2.59757	up
PRDM16	-0.527409	7.36816	-4.58576	2.08e-05	0.00029102	2.59724	down
NEU3	0.250269	6.92629	4.58522	2.09e-05	0.0002914	2.59542	up
ST8SIA4	0.797113	8.46578	4.58507	2.09e-05	0.0002914	2.5949	up
NBEAL2	0.356141	6.84249	4.5844	2.09e-05	0.000291932	2.59264	up
GCNT1	0.451144	7.41065	4.58294	2.1e-05	0.000293299	2.58771	up
BTN3A3	0.380373	7.3838	4.58185	2.11e-05	0.000294284	2.58402	up
ASAH1	0.352047	11.605	4.58162	2.11e-05	0.000294359	2.58322	up
STAC3	0.377289	6.5794	4.58127	2.12e-05	0.000294553	2.58205	up
KLF15	-0.397849	6.32781	-4.58053	2.12e-05	0.00029506	2.57954	down
RNU6ATAC5P	-0.555583	6.27339	-4.58047	2.12e-05	0.00029506	2.57932	down
C15orf41	-0.392562	6.90675	-4.57979	2.13e-05	0.000295602	2.57705	down
MS4A4A	0.938973	8.26938	4.57945	2.13e-05	0.000295792	2.57589	up
GPRASP2	-0.474276	6.8321	-4.57911	2.13e-05	0.000295984	2.57473	down
OASL	0.288334	6.00707	4.57875	2.14e-05	0.000296195	2.57351	up
LTBP1	-0.461469	12.0926	-4.57839	2.14e-05	0.0002964	2.57231	down
DAPK1	0.56557	9.19493	4.57802	2.14e-05	0.000296463	2.57104	up
ITGA7	-0.674811	7.89878	-4.57792	2.14e-05	0.000296463	2.5707	down
COL4A5	-0.484698	6.66223	-4.57784	2.14e-05	0.000296463	2.57044	down
MILR1	0.585517	7.78319	4.57762	2.15e-05	0.000296525	2.56969	up
SNORD116-1	-0.641462	8.75719	-4.57648	2.15e-05	0.000297575	2.56583	down
PRKAA2	-0.796269	7.59848	-4.57525	2.16e-05	0.000298731	2.56165	down
TXNIP	0.358656	12.5257	4.57475	2.17e-05	0.000299089	2.55998	up
MREG	0.944443	6.87673	4.57413	2.17e-05	0.000299482	2.55789	up
PPARGC1B	0.300922	6.39439	4.57406	2.17e-05	0.000299482	2.55765	up
SAV1	-0.326672	8.92593	-4.57308	2.18e-05	0.000300263	2.55434	down
PLAC8	0.717967	5.80344	4.57301	2.18e-05	0.000300263	2.55411	up
SLC2A3	0.783788	9.76285	4.57271	2.18e-05	0.00030042	2.55307	up
TGFB1I1	-0.42615	8.61234	-4.57215	2.19e-05	0.000300849	2.55118	down
ZHX3	-0.378846	7.06797	-4.57128	2.2e-05	0.000301623	2.54823	down
C8orf34	-0.91759	6.28109	-4.56939	2.21e-05	0.000303412	2.54185	down
TEC	0.345422	7.15327	4.56922	2.21e-05	0.000303412	2.54127	up
RWDD2B	-0.421026	7.69217	-4.56903	2.21e-05	0.000303412	2.54062	down
ST14	0.976841	7.73301	4.56899	2.21e-05	0.000303412	2.5405	up
ZNF420	-0.32009	7.34355	-4.56836	2.22e-05	0.000303927	2.53836	down
FZD7	-0.447654	7.44197	-4.5661	2.24e-05	0.000306241	2.53072	down
FAM65B	0.525328	5.92539	4.56579	2.24e-05	0.0003064	2.52968	up
TMEM35	-0.355291	6.02195	-4.56563	2.24e-05	0.0003064	2.52914	down
MIR4697HG	-0.742528	6.0193	-4.56535	2.24e-05	0.000306453	2.52817	down
TALDO1	0.418076	9.48921	4.56526	2.24e-05	0.000306453	2.52788	up
SCMH1	-0.44317	7.74306	-4.56421	2.25e-05	0.000307441	2.52433	down
IPCEF1	0.320219	7.08655	4.5635	2.26e-05	0.000308039	2.52195	up
RASL11A	-0.436152	7.43326	-4.56335	2.26e-05	0.000308039	2.52141	down
PRELP	-0.499978	10.6552	-4.5624	2.27e-05	0.00030882	2.51823	down
IFIT3	0.566681	6.90896	4.56232	2.27e-05	0.00030882	2.51796	up
CD80	0.788104	7.30259	4.56187	2.27e-05	0.000309146	2.51642	up
ICAM3	0.443256	6.5711	4.56121	2.28e-05	0.000309588	2.5142	up
CAV2	-0.591337	9.81683	-4.56115	2.28e-05	0.000309588	2.51399	down
SHC4	-0.933469	7.86334	-4.56097	2.28e-05	0.000309615	2.51337	down
CWC27	-0.25394	7.83747	-4.56046	2.28e-05	0.000309994	2.51168	down
SCAMP2	0.340093	9.32736	4.55782	2.3e-05	0.000312605	2.50275	up
MYO5C	0.356366	4.52465	4.55637	2.32e-05	0.000313471	2.49785	up
PTPRC	0.790281	9.80864	4.55635	2.32e-05	0.000313471	2.49777	up
RGS10	0.363828	8.72369	4.55613	2.32e-05	0.000313471	2.49704	up
FPR3	0.82103	9.73106	4.55609	2.32e-05	0.000313471	2.49689	up
MIR142	0.408842	3.79825	4.55606	2.32e-05	0.000313471	2.4968	up
ANKRD6	-0.5969	8.49821	-4.55557	2.32e-05	0.000313698	2.49515	down
SLX1A	0.309707	7.42445	4.55498	2.33e-05	0.000314189	2.49315	up
ACPP	0.450471	5.40226	4.55235	2.35e-05	0.000316456	2.48426	up
ZNF322	-0.327169	7.29074	-4.55217	2.35e-05	0.000316475	2.48367	down
LOC654342	0.743895	9.21025	4.55199	2.35e-05	0.000316494	2.48307	up
PPFIA2	-0.608624	6.85956	-4.55108	2.36e-05	0.000317362	2.47997	down
PTGER2	0.755223	6.67287	4.55022	2.37e-05	0.000318162	2.47708	up
GPD2	0.365094	7.92115	4.54978	2.37e-05	0.000318416	2.47559	up
TMEM74	-0.319119	5.12555	-4.54968	2.37e-05	0.000318416	2.47526	down
CLIC2	0.547567	7.50948	4.54865	2.38e-05	0.000319413	2.4718	up
CHMP4C	-0.501625	6.12546	-4.54827	2.39e-05	0.000319666	2.47052	down
CCDC109B	0.637427	7.78866	4.54781	2.39e-05	0.000320024	2.46894	up
TNFRSF14	0.450762	7.36034	4.54731	2.39e-05	0.000320186	2.46726	up
MAP7D3	-0.410868	7.84351	-4.54715	2.39e-05	0.000320186	2.46674	down
CD82	0.475424	8.79399	4.54693	2.4e-05	0.000320186	2.46599	up
ELTD1	0.989967	6.94134	4.54602	2.4e-05	0.000320888	2.46292	up
RAB39A	0.513217	6.2551	4.54595	2.41e-05	0.000320888	2.46267	up
PGM1	-0.281024	9.32244	-4.54525	2.41e-05	0.000321399	2.46032	down
MGAT5	0.289027	8.66175	4.54519	2.41e-05	0.000321399	2.46011	up
HSF2	-0.267245	7.01569	-4.54489	2.41e-05	0.000321557	2.45912	down
IGFBP6	-0.454109	9.56276	-4.54451	2.42e-05	0.000321632	2.45784	down
LAX1	0.654861	5.79037	4.54277	2.43e-05	0.000323475	2.45196	up
PCDHB4	-0.775607	6.6927	-4.53928	2.46e-05	0.000327382	2.44021	down
ACP5	1.00142	8.35472	4.53902	2.47e-05	0.000327506	2.43933	up
KIAA0247	0.312323	8.44584	4.5379	2.48e-05	0.000328649	2.43554	up
KIAA1430	-0.274637	9.01926	-4.53747	2.48e-05	0.000328975	2.43408	down
TTLL4	0.335233	7.29703	4.53601	2.49e-05	0.000330519	2.42917	up
NOSTRIN	0.526965	4.29953	4.5354	2.5e-05	0.000331062	2.42711	up
C12orf49	0.404063	8.3513	4.53399	2.51e-05	0.00033243	2.42235	up
PYCARD	0.41415	7.42156	4.53394	2.51e-05	0.00033243	2.42219	up
PIK3R6	0.369563	6.24247	4.53306	2.52e-05	0.000333293	2.41924	up
ZNF704	-0.555282	8.40584	-4.5327	2.52e-05	0.000333541	2.41801	down
CYBA	0.556227	8.01349	4.53049	2.54e-05	0.00033601	2.41059	up
HSPB1	-0.29085	11.313	-4.52948	2.55e-05	0.000337052	2.40717	down
CDH13	-0.555849	10.9353	-4.52915	2.56e-05	0.000337262	2.40606	down
SP140L	0.314265	7.14198	4.52869	2.56e-05	0.000337621	2.40454	up
ACSL1	0.46684	9.85387	4.52737	2.57e-05	0.000339047	2.40007	up
INADL	-0.590342	7.82329	-4.52675	2.58e-05	0.000339606	2.398	down
GLRX	0.623471	8.62591	4.52644	2.58e-05	0.000339792	2.39696	up
DACT1	-0.440991	8.01195	-4.52623	2.58e-05	0.000339868	2.39623	down
ROR2	0.404809	6.15817	4.52578	2.59e-05	0.000340225	2.39472	up
EIF5A2	-0.420536	6.9869	-4.52541	2.59e-05	0.00034049	2.39347	down
KCNE3	0.361198	5.524	4.52234	2.62e-05	0.000343995	2.38315	up
KTN1	-0.267136	9.64712	-4.52225	2.62e-05	0.000343995	2.38285	down
RIC8B	-0.254783	7.31575	-4.52183	2.62e-05	0.000344238	2.38143	down
SYNE1	-0.392089	8.47593	-4.52164	2.63e-05	0.000344238	2.38078	down
HMHA1	0.425969	7.16744	4.52151	2.63e-05	0.000344238	2.38037	up
ATP13A1	0.259101	7.41852	4.52143	2.63e-05	0.000344238	2.38008	up
RASSF2	0.588991	8.60085	4.51838	2.66e-05	0.000347841	2.36983	up
F13A1	0.787537	11.1496	4.51803	2.66e-05	0.000348079	2.36867	up
MPP5	-0.277325	7.6412	-4.51786	2.66e-05	0.000348105	2.36807	down
MCM5	0.309229	7.76009	4.51763	2.66e-05	0.000348198	2.3673	up
TMEM176A	0.783272	8.8523	4.51744	2.67e-05	0.000348238	2.36667	up
SLC16A12	-0.376396	4.47952	-4.51673	2.67e-05	0.000348835	2.36429	down
SIK1	0.426827	6.63261	4.51665	2.67e-05	0.000348835	2.36402	up
CA5B	-0.515472	9.11092	-4.51614	2.68e-05	0.00034928	2.36231	down
PRR11	0.432748	5.78591	4.51563	2.68e-05	0.000349722	2.3606	up
SPECC1	-0.398188	8.91421	-4.51524	2.69e-05	0.000349826	2.35928	down
FLVCR2	0.662422	7.31812	4.51469	2.69e-05	0.000350257	2.35742	up
ANKRD46	-0.385323	7.16802	-4.51459	2.69e-05	0.000350257	2.35709	down
MICAL2	-0.417679	10.0517	-4.51368	2.7e-05	0.00035121	2.35403	down
IGF2R	0.428318	9.61181	4.51145	2.72e-05	0.000353837	2.34655	up
ZCCHC5	-0.563265	4.58748	-4.51083	2.73e-05	0.000354432	2.34446	down
FHL1	-0.726562	10.2865	-4.5105	2.73e-05	0.000354654	2.34335	down
FBP1	0.968875	8.32631	4.51017	2.74e-05	0.000354874	2.34225	up
MIPOL1	-0.621175	6.17581	-4.50967	2.74e-05	0.000355224	2.34057	down
SLC24A4	-0.395128	5.56556	-4.50954	2.74e-05	0.000355224	2.34011	down
TIAM2	-0.400081	6.07564	-4.50944	2.74e-05	0.000355224	2.33978	down
HIVEP2	-0.27718	8.5179	-4.50801	2.76e-05	0.000356857	2.33497	down
GNPDA1	0.338328	8.08858	4.50784	2.76e-05	0.000356879	2.3344	up
BCKDHB	-0.374932	8.16106	-4.50714	2.77e-05	0.000357569	2.33207	down
IFT81	-0.45401	6.66658	-4.50652	2.77e-05	0.000358167	2.33	down
MYO1D	-0.447641	10.9939	-4.50606	2.78e-05	0.00035857	2.32843	down
GBP5	0.876968	7.19136	4.50575	2.78e-05	0.000358645	2.32739	up
PP13439	0.360258	5.55723	4.5056	2.78e-05	0.000358645	2.32688	up
PRKRA	-0.277651	8.84337	-4.50554	2.78e-05	0.000358645	2.32668	down
LDB2	0.500354	6.96186	4.50347	2.8e-05	0.000359965	2.31974	up
C16orf70	0.285313	7.40431	4.50345	2.8e-05	0.000359965	2.31969	up
CENPO	0.299472	5.89065	4.50344	2.8e-05	0.000359965	2.31966	up
ZDHHC7	0.269884	8.75221	4.50344	2.8e-05	0.000359965	2.31964	up
PEX5	-0.278706	6.99302	-4.50248	2.81e-05	0.000361006	2.31643	down
CREBRF	-0.34598	8.82404	-4.50223	2.82e-05	0.000361142	2.31556	down
SPINT1	0.271974	6.7362	4.50201	2.82e-05	0.000361229	2.31483	up
MAGI2	-0.431837	6.8154	-4.50093	2.83e-05	0.00036223	2.31121	down
RGN	-0.676338	6.56891	-4.49956	2.84e-05	0.00036338	2.30661	down
APOBR	0.504868	6.78534	4.49955	2.84e-05	0.00036338	2.30659	up
AP1B1	0.515484	9.04874	4.49931	2.85e-05	0.00036338	2.30579	up
ARMCX2	-0.317871	7.19853	-4.49928	2.85e-05	0.00036338	2.30569	down
HIST1H2BM	0.658765	7.07759	4.4986	2.85e-05	0.000363947	2.30341	up
PPIL4	-0.259436	8.39301	-4.49855	2.85e-05	0.000363947	2.30321	down
NRIP3	0.742638	6.78193	4.49816	2.86e-05	0.000364251	2.30192	up
NAIP	0.535589	9.49748	4.49716	2.87e-05	0.000365367	2.29855	up
COTL1	0.559312	8.49551	4.49685	2.87e-05	0.000365567	2.29753	up
SPN	0.425718	5.78578	4.49655	2.87e-05	0.000365766	2.29652	up
IL27RA	0.351351	6.49258	4.49614	2.88e-05	0.000366023	2.29516	up
GPD1L	-0.519842	7.48629	-4.49605	2.88e-05	0.000366023	2.29484	down
ADM	0.585606	7.62166	4.4957	2.88e-05	0.000366127	2.29368	up
NKD1	-0.35409	6.87352	-4.49567	2.88e-05	0.000366127	2.29355	down
CLEC10A	0.526419	6.30094	4.49482	2.89e-05	0.000366964	2.29071	up
KIAA1377	-0.568413	7.51589	-4.49439	2.9e-05	0.000367155	2.28929	down
VSTM4	-0.467474	7.20275	-4.49428	2.9e-05	0.000367155	2.2889	down
FKBP11	0.280727	6.55346	4.49395	2.9e-05	0.000367389	2.2878	up
DDIT4	0.571808	6.74827	4.49323	2.91e-05	0.000368146	2.28537	up
PLEKHA2	0.316824	9.01076	4.49302	2.91e-05	0.000368214	2.28469	up
BUB1	0.541204	5.24789	4.4923	2.92e-05	0.000368892	2.28225	up
C3AR1	0.68479	10.6171	4.49221	2.92e-05	0.000368892	2.28196	up
USP18	0.453913	6.76837	4.48995	2.94e-05	0.000371395	2.2744	up
ADSSL1	-0.544952	8.18245	-4.48968	2.95e-05	0.000371395	2.27348	down
VAMP8	0.850513	9.63079	4.48948	2.95e-05	0.000371395	2.27282	up
RNU6-1124P	-0.339477	2.77145	-4.48946	2.95e-05	0.000371395	2.27274	down
CXCL10	1.05173	7.56569	4.48942	2.95e-05	0.000371395	2.27261	up
SERPINB1	0.28276	9.17677	4.48899	2.95e-05	0.000371765	2.27118	up
STK38L	-0.4495	10.8073	-4.48798	2.96e-05	0.000372916	2.26779	down
TMEM86A	0.534751	7.36653	4.48744	2.97e-05	0.000373442	2.26597	up
SLC4A8	0.437196	5.73123	4.48722	2.97e-05	0.00037353	2.26524	up
NFIB	-0.501446	9.40901	-4.4868	2.98e-05	0.000373896	2.26383	down
HIST1H3I	0.692342	8.62036	4.48564	2.99e-05	0.000375049	2.25994	up
ZBTB47	-0.292946	7.64948	-4.48547	2.99e-05	0.00037508	2.25936	down
KANK2	-0.534722	8.92992	-4.48445	3e-05	0.000376246	2.25596	down
ATP6V0D2	1.42507	6.53629	4.48417	3e-05	0.000376422	2.25502	up
CCDC6	-0.325045	9.29177	-4.48377	3.01e-05	0.000376557	2.25369	down
GPR65	0.803471	6.85244	4.48248	3.02e-05	0.000378103	2.24936	up
PCNPP5	-0.252267	10.227	-4.48133	3.04e-05	0.000379458	2.24552	down
SCN2A	-0.454152	4.06517	-4.47982	3.05e-05	0.00038132	2.24045	down
PTGIR	-0.324084	7.7526	-4.4795	3.06e-05	0.000381529	2.23937	down
CSF3R	0.614125	6.47391	4.47937	3.06e-05	0.000381529	2.23894	up
DENND3	0.282131	7.8697	4.47784	3.07e-05	0.00038341	2.23384	up
SPOPL	-0.320383	8.70887	-4.47726	3.08e-05	0.000384007	2.23189	down
RNASE6	0.736428	8.88157	4.47711	3.08e-05	0.000384015	2.23137	up
EIF3J-AS1	-0.253234	7.6957	-4.47694	3.08e-05	0.000384036	2.23082	down
GVINP1	0.502783	5.99624	4.47679	3.08e-05	0.000384044	2.2303	up
KIAA0930	0.512651	8.23018	4.47649	3.09e-05	0.000384243	2.22932	up
IGFLR1	0.359343	6.8262	4.4755	3.1e-05	0.000385406	2.226	up
SIRPB2	0.531159	7.10528	4.47311	3.13e-05	0.00038851	2.21802	up
RAB33B	-0.327159	7.74309	-4.47221	3.14e-05	0.000389567	2.21498	down
NUDT9P1	-0.421825	4.70049	-4.47053	3.15e-05	0.000391711	2.20936	down
TRERF1	0.458256	7.25071	4.46962	3.17e-05	0.000392776	2.20633	up
XBP1	0.434174	9.61882	4.46913	3.17e-05	0.000393052	2.20468	up
LRIG3	-0.535083	7.90354	-4.46826	3.18e-05	0.000393903	2.20179	down
JAM3	-0.479385	9.16413	-4.46823	3.18e-05	0.000393903	2.20167	down
B3GALNT2	-0.394472	8.76982	-4.46709	3.19e-05	0.000395302	2.19786	down
RHOH	0.517291	6.09553	4.46665	3.2e-05	0.000395567	2.19638	up
GRINA	0.435309	7.53981	4.46647	3.2e-05	0.000395567	2.19579	up
PTGER3	-0.598125	6.73448	-4.46612	3.21e-05	0.000395829	2.19464	down
S1PR1	0.402193	6.61847	4.46483	3.22e-05	0.000397451	2.19032	up
IFI27	0.681359	7.98305	4.46362	3.23e-05	0.000398964	2.18628	up
PRSS35	-0.591285	6.77115	-4.46209	3.25e-05	0.000400943	2.18117	down
ILK	-0.372947	9.90011	-4.46076	3.27e-05	0.000402337	2.17671	down
SNX29	0.283491	8.16351	4.46068	3.27e-05	0.000402337	2.17645	up
FAM47E	-0.358244	4.87489	-4.4602	3.27e-05	0.000402811	2.17486	down
BBS7	-0.330895	7.05448	-4.45974	3.28e-05	0.000403273	2.1733	down
HSDL2	-0.364073	8.55422	-4.45954	3.28e-05	0.00040335	2.17263	down
MMP7	1.84023	7.95131	4.45711	3.31e-05	0.000406237	2.16453	up
RAB42	0.539136	5.56188	4.4571	3.31e-05	0.000406237	2.16449	up
SEPW1	-0.276917	9.44025	-4.45501	3.34e-05	0.000408871	2.15752	down
NGRN	-0.27399	9.03702	-4.455	3.34e-05	0.000408871	2.15748	down
COL21A1	-0.713256	9.62885	-4.45259	3.36e-05	0.000412199	2.14942	down
FCGR2B	0.707955	11.0086	4.45215	3.37e-05	0.000412502	2.14798	up
APMAP	0.381453	8.64158	4.45209	3.37e-05	0.000412502	2.14776	up
TDP1	0.280276	6.79749	4.45109	3.38e-05	0.000413751	2.14444	up
VWF	0.865264	7.92509	4.44871	3.41e-05	0.000416637	2.13649	up
BBX	-0.311063	9.62357	-4.44771	3.42e-05	0.000417912	2.13315	down
SOX6	-0.362109	5.66152	-4.44731	3.43e-05	0.000418155	2.13181	down
RAPGEF1	0.470478	8.829	4.44688	3.43e-05	0.000418487	2.1304	up
BCL2A1	0.83338	5.46016	4.44647	3.44e-05	0.000418767	2.12902	up
TET1	-0.396431	5.55637	-4.44617	3.44e-05	0.000418767	2.12802	down
GCLC	0.362438	7.99822	4.44611	3.44e-05	0.000418767	2.12783	up
ARHGAP27	0.316184	6.38059	4.44481	3.46e-05	0.000420507	2.12347	up
ABCB5	0.645977	4.59138	4.44384	3.47e-05	0.000421527	2.12024	up
AMICA1	0.848732	8.84917	4.44326	3.48e-05	0.000422182	2.1183	up
STK32A	-0.564364	5.54942	-4.44261	3.49e-05	0.000422932	2.11616	down
CDC42BPA	-0.384168	9.19751	-4.44235	3.49e-05	0.000423112	2.11528	down
GINS1	0.329286	4.99082	4.4412	3.5e-05	0.000424628	2.11144	up
KIAA1324L	-0.542809	7.47084	-4.44053	3.51e-05	0.000424987	2.10921	down
UNC13D	0.304655	6.6576	4.43994	3.52e-05	0.000425652	2.10727	up
ARHGAP22	0.310771	7.08613	4.43933	3.53e-05	0.000426373	2.1052	up
PLCL1	-0.618192	7.97757	-4.43839	3.54e-05	0.000427572	2.1021	down
SAT1	0.684851	10.6977	4.43698	3.56e-05	0.000429513	2.09739	up
BST2	0.476323	7.70363	4.43517	3.58e-05	0.000431848	2.09136	up
CYYR1	0.644992	6.61636	4.43488	3.58e-05	0.000432078	2.09038	up
SLC37A3	-0.413302	8.42729	-4.4337	3.6e-05	0.000433513	2.08645	down
TRO	-0.274434	6.15051	-4.43349	3.6e-05	0.000433542	2.08578	down
UAP1L1	0.308489	7.48309	4.43268	3.61e-05	0.000434577	2.08307	up
CD74	0.524	12.1609	4.43154	3.63e-05	0.000436132	2.07926	up
EVA1C	-0.334398	7.86878	-4.43054	3.64e-05	0.000437161	2.07596	down
PEPD	0.270737	9.01183	4.43044	3.64e-05	0.000437161	2.07562	up
FYN	0.401136	8.0444	4.42907	3.66e-05	0.000439086	2.07104	up
C6orf62	0.371338	9.6481	4.42809	3.67e-05	0.000440392	2.06779	up
KLF12	-0.404506	8.09563	-4.42588	3.7e-05	0.000443427	2.06042	down
CTNS	0.328542	7.04332	4.42529	3.71e-05	0.000444126	2.05847	up
RAB3GAP1	-0.307583	9.36772	-4.42452	3.72e-05	0.000444985	2.05592	down
MFSD2A	0.383224	5.93733	4.42446	3.72e-05	0.000444985	2.05571	up
SOD1	-0.318603	10.3257	-4.42345	3.73e-05	0.000446135	2.05234	down
TYK2	0.321389	7.58536	4.42296	3.74e-05	0.000446578	2.05072	up
ELF4	0.413894	6.99373	4.42288	3.74e-05	0.000446578	2.05046	up
GCNT4	-0.620538	6.37179	-4.4226	3.74e-05	0.000446793	2.04953	down
HIVEP3	0.300895	6.03606	4.4213	3.76e-05	0.000448646	2.0452	up
ZNF362	-0.408233	8.32201	-4.42053	3.77e-05	0.000449544	2.04264	down
CD1C	0.602058	5.88216	4.42045	3.77e-05	0.000449544	2.04238	up
MYO9A	-0.378896	8.61862	-4.4201	3.78e-05	0.000449625	2.0412	down
CDC37L1	-0.371908	7.7455	-4.42006	3.78e-05	0.000449625	2.04109	down
JAG1	-0.460623	10.2523	-4.41997	3.78e-05	0.000449625	2.04078	down
EML1	-0.363854	7.8486	-4.419	3.79e-05	0.000450957	2.03754	down
NET1	-0.505626	10.1875	-4.41721	3.82e-05	0.000453607	2.0316	down
BTG1	0.351672	9.73696	4.414	3.86e-05	0.00045796	2.02095	up
PTPRG	-0.402463	8.61005	-4.41392	3.86e-05	0.00045796	2.02068	down
TRPM2	0.376938	7.00333	4.41383	3.86e-05	0.00045796	2.02037	up
RAPGEF4	0.31553	6.16739	4.41381	3.86e-05	0.00045796	2.02032	up
SLC50A1	0.301974	7.50125	4.41365	3.87e-05	0.000457995	2.01977	up
CASP12	-0.59201	5.17537	-4.41341	3.87e-05	0.000458159	2.01896	down
AQP1	-0.393527	10.6854	-4.41312	3.87e-05	0.000458309	2.018	down
LYZ	0.89793	11.4637	4.41293	3.88e-05	0.000458309	2.01739	up
FCRL5	0.639038	5.01952	4.41273	3.88e-05	0.000458309	2.01671	up
PTPN2	0.424694	7.72096	4.41264	3.88e-05	0.000458309	2.01642	up
RNF149	0.362299	9.17491	4.4126	3.88e-05	0.000458309	2.01629	up
BATF	0.325847	6.92743	4.41075	3.91e-05	0.000461102	2.01015	up
DUSP6	0.376292	9.01655	4.41012	3.91e-05	0.000461903	2.00806	up
ATL1	-0.407595	6.84422	-4.40701	3.96e-05	0.000466573	1.99773	down
PTPRK	-0.342628	8.04907	-4.40626	3.97e-05	0.000467343	1.99525	down
CTDSPL	-0.411106	8.28977	-4.40564	3.98e-05	0.00046807	1.99318	down
ZNF287	-0.405417	5.85088	-4.40554	3.98e-05	0.00046807	1.99286	down
GPRASP1	-0.656206	7.08727	-4.40505	3.99e-05	0.000468596	1.99122	down
KCNA3	0.69079	6.53523	4.40494	3.99e-05	0.000468596	1.99087	up
ELF2	-0.30914	8.08402	-4.40416	4e-05	0.000469546	1.98827	down
SLC31A1	0.414212	8.62253	4.40243	4.02e-05	0.000472092	1.98253	up
ZNF568	-0.295263	6.4914	-4.40222	4.03e-05	0.000472198	1.98184	down
EDIL3	-0.412677	11.3741	-4.40208	4.03e-05	0.000472198	1.98138	down
ACP6	-0.329502	6.78551	-4.40165	4.03e-05	0.000472696	1.97993	down
MBIP	-0.32317	7.92028	-4.40065	4.05e-05	0.000474093	1.97663	down
EVI2A	0.696684	7.30376	4.40053	4.05e-05	0.000474093	1.97624	up
PAPD4	0.292089	9.38049	4.39986	4.06e-05	0.000474747	1.97402	up
FOXN3	-0.329967	9.36363	-4.39941	4.07e-05	0.000475277	1.97251	down
ARHGEF25	-0.628088	8.00501	-4.39911	4.07e-05	0.000475538	1.97153	down
ABI3	0.325108	6.85595	4.39805	4.09e-05	0.000476951	1.968	up
ACKR1	0.404086	5.81054	4.39794	4.09e-05	0.000476951	1.96762	up
ITGA4	0.645767	9.07198	4.39786	4.09e-05	0.000476951	1.96736	up
TGFB2	-0.596456	8.33672	-4.39729	4.1e-05	0.000477679	1.96547	down
RNF152	-0.475355	7.54691	-4.39681	4.1e-05	0.000478253	1.96389	down
GK	0.72737	9.94503	4.39639	4.11e-05	0.00047873	1.96249	up
PAQR5	0.613666	6.13913	4.39553	4.12e-05	0.00047971	1.95965	up
MGAT1	0.516099	8.46099	4.39516	4.13e-05	0.000479858	1.95843	up
CYFIP1	0.279056	9.92892	4.39494	4.13e-05	0.000480009	1.95768	up
CAPG	0.818527	9.8216	4.39404	4.14e-05	0.0004813	1.95471	up
IQGAP2	0.805584	8.9303	4.39389	4.15e-05	0.000481315	1.95421	up
FXYD6	0.309576	7.80314	4.393	4.16e-05	0.000482606	1.95125	up
SORBS2	-0.555295	8.18615	-4.39178	4.18e-05	0.000484458	1.94721	down
TRPC6	-0.362743	5.24135	-4.39102	4.19e-05	0.000485527	1.9447	down
FHAD1	0.455851	5.9923	4.3896	4.21e-05	0.000487741	1.93999	up
PPP2CB	-0.334518	8.79335	-4.38893	4.22e-05	0.00048865	1.93779	down
IGF1R	-0.496254	8.49727	-4.38865	4.23e-05	0.000488896	1.93686	down
KCNJ3	-0.592282	6.37184	-4.387	4.25e-05	0.000491281	1.93139	down
UTP18	0.296045	7.82606	4.38653	4.26e-05	0.000491864	1.92983	up
C12orf5	0.464413	6.95693	4.38636	4.26e-05	0.00049191	1.92928	up
DPYD	0.353601	9.6086	4.38494	4.28e-05	0.000494152	1.92458	up
KCNE2	-0.28275	4.27013	-4.38298	4.31e-05	0.000496729	1.91808	down
SLFN5	0.352068	9.44759	4.38278	4.31e-05	0.000496729	1.9174	up
LOC441081	0.760145	8.29514	4.38273	4.31e-05	0.000496729	1.91725	up
ENPP1	-0.576293	9.18512	-4.38271	4.32e-05	0.000496729	1.91719	down
PDS5B	-0.333692	8.5075	-4.38264	4.32e-05	0.000496729	1.91696	down
CRISPLD1	-0.992916	9.38429	-4.38203	4.33e-05	0.000497563	1.91493	down
KIAA1549L	0.351966	5.45753	4.3804	4.35e-05	0.000500209	1.90953	up
JRKL	-0.367926	8.38826	-4.37951	4.36e-05	0.000501537	1.9066	down
PPP1R12B	-0.492254	7.42923	-4.37934	4.37e-05	0.0005016	1.90602	down
CYP4X1	-0.700467	8.04363	-4.37905	4.37e-05	0.00050187	1.90506	down
N6AMT1	-0.483109	6.75977	-4.37807	4.39e-05	0.000503358	1.90184	down
SLC35F6	0.320249	7.67134	4.37675	4.41e-05	0.000505478	1.89746	up
OSCAR	0.301462	5.94296	4.37593	4.42e-05	0.000506459	1.89474	up
KCTD9P2	-0.399572	6.21838	-4.37372	4.45e-05	0.000509928	1.88746	down
PRTFDC1	-0.379777	5.69965	-4.3734	4.46e-05	0.000510272	1.88637	down
SNORD116-20	-0.49402	10.0317	-4.37246	4.47e-05	0.000511633	1.88327	down
BCL9	-0.33132	6.88477	-4.37237	4.48e-05	0.000511633	1.88297	down
HIST1H1A	-0.387168	6.85964	-4.37217	4.48e-05	0.000511738	1.88233	down
PCDHB12	-0.513588	6.30108	-4.36957	4.52e-05	0.000516225	1.87373	down
NR5A2	0.352926	5.37799	4.36927	4.53e-05	0.00051631	1.87274	up
NUDT11	-0.266331	5.46751	-4.36843	4.54e-05	0.000517549	1.86997	down
ARL11	0.341956	5.15534	4.3676	4.55e-05	0.000518834	1.86721	up
C7	1.02425	5.94359	4.36711	4.56e-05	0.000519484	1.86558	up
WWP1	0.306317	9.20277	4.3669	4.56e-05	0.000519602	1.86492	up
GNPDA2	-0.40957	6.68914	-4.3662	4.58e-05	0.000520398	1.86258	down
PTGIS	-0.462971	10.8586	-4.36543	4.59e-05	0.000521556	1.86005	down
PIP5K1B	-0.620719	5.81175	-4.36382	4.61e-05	0.000524285	1.85473	down
WAS	0.428687	7.04202	4.36318	4.62e-05	0.000525221	1.85262	up
DMPK	-0.464519	8.25953	-4.3616	4.65e-05	0.000527913	1.8474	down
KIAA1671	-0.517661	8.71004	-4.36107	4.66e-05	0.000528649	1.84565	down
PPT1	0.281697	10.8308	4.36075	4.66e-05	0.000528925	1.84459	up
RAB11FIP2	-0.268498	8.9738	-4.36065	4.67e-05	0.000528925	1.84425	down
GPR146	0.262369	5.66468	4.36026	4.67e-05	0.000529389	1.84298	up
SUSD1	0.481566	7.68633	4.36	4.68e-05	0.000529611	1.84214	up
ZNF710	0.365686	7.81083	4.3587	4.7e-05	0.000531802	1.83784	up
DOK4	-0.310637	7.20905	-4.35709	4.73e-05	0.000534058	1.83253	down
SRD5A3	0.298171	7.44307	4.35705	4.73e-05	0.000534058	1.83238	up
KIAA1551	0.310586	9.33868	4.35704	4.73e-05	0.000534058	1.83235	up
IL11RA	-0.305469	7.1497	-4.35696	4.73e-05	0.000534058	1.83208	down
CR1	1.01127	7.64322	4.35666	4.73e-05	0.000534367	1.83109	up
MRPL33	-0.304492	7.27639	-4.35606	4.74e-05	0.000534734	1.82911	down
COQ2	0.365581	7.59817	4.35605	4.74e-05	0.000534734	1.8291	up
ZNF366	0.355608	5.51139	4.35565	4.75e-05	0.000535242	1.82776	up
RCAN2	-0.674342	9.62037	-4.35477	4.76e-05	0.000536542	1.82486	down
SH3TC1	0.342037	6.51932	4.35444	4.77e-05	0.000536542	1.82377	up
TLR1	0.661856	8.7841	4.35442	4.77e-05	0.000536542	1.8237	up
NFIX	-0.504555	8.44918	-4.35226	4.81e-05	0.00054013	1.81659	down
MAGI3	-0.372141	7.37244	-4.34973	4.85e-05	0.000544263	1.80824	down
CLEC2D	0.508938	7.67735	4.3497	4.85e-05	0.000544263	1.80814	up
AK5	-0.582306	5.93575	-4.3473	4.89e-05	0.000548643	1.80022	down
PLSCR4	-0.645482	8.87422	-4.34711	4.9e-05	0.000548734	1.79962	down
SENP6	-0.34061	9.30408	-4.34663	4.9e-05	0.000549411	1.79802	down
ARAP1	0.482194	8.21827	4.34627	4.91e-05	0.000549849	1.79683	up
NBEA	-0.462062	6.6195	-4.34512	4.93e-05	0.000551819	1.79305	down
SLC16A4	-0.440216	8.33533	-4.34437	4.94e-05	0.000553016	1.79058	down
TULP3	-0.303151	7.2398	-4.34407	4.95e-05	0.000553253	1.78959	down
ZBTB41	-0.345	8.53372	-4.34377	4.95e-05	0.000553253	1.78859	down
CDH2	-0.539106	9.21347	-4.34363	4.96e-05	0.000553253	1.78813	down
PPARG	0.68644	6.71035	4.34357	4.96e-05	0.000553253	1.78795	up
TARBP1	0.268047	7.44787	4.34318	4.96e-05	0.000553763	1.78665	up
MYCT1	0.553017	6.04137	4.34266	4.97e-05	0.000554504	1.78495	up
NT5DC1	-0.383456	8.53163	-4.34231	4.98e-05	0.000554926	1.7838	down
OLFML3	-0.38644	7.2985	-4.3413	5e-05	0.000556653	1.78046	down
MFAP4	-0.684333	10.3712	-4.3409	5e-05	0.00055705	1.77915	down
HNMT	0.302357	8.06826	4.34082	5.01e-05	0.00055705	1.7789	up
CASK	-0.331425	8.70924	-4.33997	5.02e-05	0.000558199	1.77609	down
SLC38A6	0.604263	8.41611	4.3397	5.03e-05	0.000558476	1.77519	up
HFE	0.25613	6.98097	4.33886	5.04e-05	0.000559586	1.77245	up
CASP4	0.339602	8.75356	4.33847	5.05e-05	0.000559876	1.77115	up
ATP8B2	-0.373382	8.83317	-4.33845	5.05e-05	0.000559876	1.77108	down
SQRDL	0.347463	8.68424	4.33804	5.05e-05	0.000560423	1.76973	up
PDE4B	0.393821	6.54881	4.33776	5.06e-05	0.000560713	1.7688	up
KCNJ5	0.597139	7.79343	4.33706	5.07e-05	0.000561822	1.76652	up
ZC2HC1A	-0.379273	7.97862	-4.3347	5.11e-05	0.000565983	1.75876	down
STRIP2	0.372104	5.33689	4.33386	5.13e-05	0.000567404	1.75598	up
EVI2B	0.772228	9.43021	4.33298	5.15e-05	0.000568891	1.7531	up
MSANTD3-TMEFF1	-0.300971	6.9039	-4.33117	5.18e-05	0.000572277	1.74713	down
RANBP17	-0.340577	6.01032	-4.33016	5.2e-05	0.000574042	1.74382	down
RN7SL368P	0.979959	8.48259	4.32999	5.2e-05	0.000574122	1.74325	up
SLC11A1	0.861332	7.4859	4.32913	5.22e-05	0.00057511	1.74042	up
TAF7	-0.272416	8.03866	-4.3291	5.22e-05	0.00057511	1.74032	down
FAM188A	-0.320033	8.07052	-4.32848	5.23e-05	0.000576011	1.73827	down
SELENBP1	-0.350311	7.7737	-4.32839	5.23e-05	0.000576011	1.73798	down
BIN2P1	0.312407	5.60196	4.32818	5.23e-05	0.000576154	1.73731	up
IGFBP7	-0.324372	11.3926	-4.32753	5.25e-05	0.000577202	1.73518	down
PCBP4	-0.261345	6.31695	-4.32738	5.25e-05	0.000577239	1.73468	down
LSP1	0.719685	9.17131	4.32694	5.26e-05	0.000577871	1.73322	up
AKAP12	-0.430296	8.22616	-4.32597	5.27e-05	0.000579305	1.73003	down
CYB5R4	0.408191	8.14996	4.32536	5.29e-05	0.000580003	1.72802	up
DLC1	-0.494633	7.79359	-4.3252	5.29e-05	0.000580003	1.72749	down
MYO1G	0.693381	7.23113	4.32509	5.29e-05	0.000580003	1.72716	up
KPNA5	-0.449526	7.19694	-4.32458	5.3e-05	0.000580785	1.72546	down
ATP6AP1	0.386359	9.71911	4.3244	5.3e-05	0.000580878	1.72488	up
LFNG	0.395062	6.05675	4.32278	5.33e-05	0.000583103	1.71956	up
HEXB	0.44768	10.5936	4.32144	5.36e-05	0.000585589	1.71517	up
ADCY4	0.299277	6.17383	4.32018	5.38e-05	0.000587616	1.71102	up
IL18	0.804978	6.56314	4.32002	5.39e-05	0.000587616	1.71049	up
MKI67	0.628757	6.10729	4.31998	5.39e-05	0.000587616	1.71035	up
PCSK6	0.615009	6.58588	4.31993	5.39e-05	0.000587616	1.7102	up
ORC4	-0.299764	7.54754	-4.31903	5.41e-05	0.00058866	1.70724	down
IFI16	0.415509	9.01749	4.31791	5.43e-05	0.000590719	1.70355	up
ZNF25	-0.327781	8.10704	-4.31771	5.43e-05	0.00059082	1.7029	down
KCNB2	-0.370547	4.94852	-4.31759	5.43e-05	0.00059082	1.70252	down
ZNF33B	-0.335375	6.9767	-4.31602	5.46e-05	0.000593554	1.69736	down
CLEC4A	0.63756	6.81623	4.3157	5.47e-05	0.00059394	1.69632	up
WFS1	-0.439537	7.30404	-4.31513	5.48e-05	0.000594873	1.69442	down
[truncated: 1,814 more rows]

## Sheet: WGCNA
supplemental data 2
gene	module
AFF1	green
MRPS21P2	grey
OSBPL6	blue
LKAAEAR1	purple
PSME4	yellow
TMEM187	black
WDR18	midnightblue
RASL10B	lightcyan
SIMC1	grey
NTNG1	grey
FRRS1L	tan
RNA5SP53	grey
FITM1	grey
CPLX1	red
FOXE3	purple
CST9	grey
TFG	midnightblue
CEP120	turquoise
KIAA0753	purple
A2M	turquoise
MIR200A	grey
ZNF627	turquoise
LOC151760	grey
SUMO2	magenta
CCDC132	magenta
RNU6-834P	turquoise
SLC25A37	grey
STK16	midnightblue
PLEKHG5	tan
MIR16-2	grey
C20orf96	grey
PPAT	grey
HLA-DRB9	grey
S100PBP	tan
KRT17P5	grey
CHCHD3	midnightblue
OR7E35P	grey
TCEAL8	red
FBXO25	grey
FAM161B	yellow
C12orf74	grey
SLC30A10	grey
RPAIN	grey
RN7SL225P	grey
RNU4-72P	grey
MAGED1	blue
YIF1A	pink
VCX3B	tan
KRTAP10-10	grey
LSAMP	grey
POLE	cyan
FOXK1	yellow
RN7SL223P	grey
RNA5SP125	grey
TFF1	grey
IFI27L2	turquoise
NKX2-8	grey
DLD	magenta
ZDHHC8	pink
RN7SL684P	grey
NEMF	purple
ARHGEF2	pink
MLEC	turquoise
BBS4	salmon
HOXB9	grey
RNU6ATAC26P	grey
CLASRP	pink
FAM160B2	cyan
ATRAID	black
OR1A1	grey
SLC32A1	red
ST6GALNAC3	grey
RNU6ATAC25P	grey
LLGL1	pink
UTF1	purple
RNU6-632P	grey
HOXA10	purple
PMM2	green
TCF4	turquoise
ESPNL	salmon
IDUA	salmon
AJAP1	grey
FAM19A3	red
BOD1L1	turquoise
IGHV5-78	grey
HAUS7	cyan
ZNF124	grey
TPTE2P6	grey
RNU6-273P	lightcyan
EIF4B	yellow
RNU6-1125P	grey
ALDOAP2	midnightblue
RNU6-456P	grey
MAFG	grey
C18orf21	magenta
RN7SL685P	pink
MGC40069	grey
CACNA1H	grey
RN7SL67P	grey
CRLF2	grey
SMNDC1	turquoise
PTGFRN	grey
CMC1	yellow
MIR200B	magenta
C16orf86	grey
RRP1	greenyellow
FKBP1B	lightcyan
CNOT2	salmon
SMAD1	grey
LINC01101	grey
LAD1	grey
CATSPER2P1	grey
SKP2	grey
TMEM86B	salmon
RN7SL672P	grey
HTR5A	lightcyan
MIR106B	grey
ENPP6	grey
SPA17	grey
LOC100509814	grey
RNF121	greenyellow
C1QL4	purple
HSF2BP	grey
CTF1	cyan
RN7SL561P	grey
MYADM	blue
DLX6	grey
SSR2	turquoise
OR10H1	grey
CHST5	grey
GORASP1	pink
WASIR1	black
CCNA1	grey
CDK2AP2	tan
CRLS1	magenta
C11orf83	grey
RTN4RL2	purple
RNA5SP62	grey
RN7SL23P	grey
C4orf6	grey
PRSS57	lightcyan
EPX	grey
SPATA5L1	grey
MMP15	purple
LINC01126	grey
THEM4	grey
AGAP1	black
DPY19L2P4	grey
PODNL1	grey
DGCR2	cyan
ACSS1	midnightblue
CCDC91	salmon
FAM120A	greenyellow
MAPK7	pink
LOC400863	grey
IFFO2	yellow
IRF2	turquoise
LOC100507646	grey
CACNB4	grey
C9orf106	grey
KDM7A	grey
PEF1	brown
FAM170B	grey
RNU6-53P	grey
CIDECP	grey
BCAR3	blue
TRIM24	grey
SPIN2B	turquoise
R3HDM4	greenyellow
FREM3	grey
CALCOCO2	turquoise
RNA5SP464	grey
USF1	turquoise
SPRY2	grey
CSDC2	brown
ZNF131	grey
B3GAT1	grey
NADSYN1	greenyellow
VWA5B2	grey
RGS3	yellow
SCARF1	turquoise
DIO3	grey
MRPL13	black
GPR55	turquoise
OR6C76	grey
TFB2M	grey
ZC3H12D	red
MRPL22	magenta
SUPT6H	cyan
ZBTB7B	midnightblue
C18orf32	black
MAGOHB	magenta
SPACA4	grey
TDRG1	grey
LOC100129476	grey
NOL12	turquoise
C1QTNF8	tan
TBC1D26	grey
KIAA1715	turquoise
USE1	pink
C5orf60	grey
KCNG3	purple
PKP4	blue
ACBD6	grey
NKX2-1-AS1	grey
VLDLR-AS1	blue
TCOF1	pink
EME1	turquoise
RNU6-744P	grey
AGO1	cyan
MRPS17	grey
MXRA8	tan
FAM69B	purple
FLJ42220	grey
LMO4	black
TP53TG3B	grey
TMEM249	turquoise
ATP5G2	turquoise
IGFALS	lightcyan
RN7SKP45	lightcyan
TXNDC11	turquoise
SIX2	tan
TTTY14	grey
PITRM1	blue
ANP32B	blue
DNM1L	salmon
RNA5SP225	grey
RNU6-57P	purple
CABIN1	pink
PALM3	magenta
C17orf80	turquoise
TMEM80	grey
SNF8	midnightblue
SLC18A3	grey
EXT2	blue
FAM216A	grey
ADARB2	grey
PSORS1C2	lightcyan
TMEM179B	turquoise
RHD	grey
CLSTN2	grey
C6orf25	grey
LOC286297	grey
ZNF428	grey
MRPS11	black
FGF23	grey
XRN1	purple
TSR3	pink
IGSF3	grey
MPRIP	yellow
MAPK8	salmon
TNNC2	tan
RNU6-795P	grey
RN7SL581P	grey
LGALS8	yellow
FLJ41327	grey
NHP2L1	black
GDPD5	pink
GCRG224	grey
OR51A2	grey
KNOP1	greenyellow
UBTF	black
LEFTY1	grey
LPHN1	black
LOC440313	grey
VSTM2L	tan
MRPL12	turquoise
TFR2	grey
RNU6-219P	lightcyan
KDM2A	green
OCIAD1	magenta
LILRP2	grey
GOLGA2P5	blue
HMGB1P4	grey
C19orf71	purple
IQSEC2	midnightblue
SNORA70E	grey
APEX2	midnightblue
RHPN1	grey
CDKN1B	turquoise
MTRR	red
SEC16B	turquoise
RN7SL569P	grey
LOC100128653	grey
SLC22A1	grey
NBR1	blue
LRRC37A16P	grey
SPTLC3	grey
NUP37	magenta
HIST1H2BG	turquoise
PDP1	turquoise
SHMT2	turquoise
CUX1	yellow
DAP	yellow
HSBP1	magenta
C10orf62	grey
CDC73	red
LINC00910	grey
BNC2	grey
OR2W6P	grey
HMG20B	midnightblue
BCL2	red
ARHGAP35	yellow
LOXL3	black
TFAP2B	grey
THEGL	grey
SLC10A3	tan
GADD45G	purple
SNX21	yellow
MYO19	greenyellow
REXO2	turquoise
BRIX1	red
NDUFAF5	purple
FSD1	tan
FRMD4A	grey
MAN1B1	purple
NAT8L	grey
ECHDC3	purple
LOC100129540	grey
RN7SL189P	grey
LOC151174	grey
TCERG1L	lightcyan
GPATCH4	grey
COX6A1	black
ZNF565	turquoise
SMIM7	magenta
ARRDC1	greenyellow
TMCO4	cyan
CNGA2	grey
PAF1	cyan
RMDN1	red
LOC389199	grey
IGDCC4	grey
BCKDHA	greenyellow
RNU6-310P	grey
HRASLS2	grey
ZNF329	blue
TAX1BP1	salmon
MTERF4	blue
POU6F1	cyan
SNRPD2	grey
OR14K1	grey
LARP1	pink
GLIS2	cyan
ATP12A	grey
MCC	grey
PIH1D2	grey
FCN2	grey
DPH3	magenta
RBM44	grey
GLS2	grey
RNU6-554P	grey
CRYBG3	grey
EFS	yellow
LOC389895	grey
APBB3	grey
SLC37A4	turquoise
RN7SL861P	grey
RNA5SP111	grey
MOAP1	brown
KCNG4	grey
LAMTOR4	turquoise
OR13J1	grey
NKX2-6	salmon
OR4B1	grey
RNU6-1294P	grey
LOC644083	grey
HES5	lightcyan
C5orf45	blue
OGDH	midnightblue
WDR41	magenta
MPP3	cyan
KIAA1804	turquoise
UFC1	black
RASGEF1A	turquoise
FAAH	grey
WASF1	grey
CCNI	yellow
PAQR8	turquoise
DEF8	red
FAM149B1	turquoise
CYP2A7P1	grey
RN7SL464P	grey
TRMT12	turquoise
C19orf68	yellow
VHL	turquoise
ZDHHC12	turquoise
SLC37A1	green
ALX3	lightcyan
SPOCK3	grey
RN7SL49P	grey
RNU6-575P	grey
LOC400590	grey
MIXL1	salmon
RNF214	yellow
DMRTA1	tan
MGRN1	magenta
UQCRHL	grey
FLJ46363	grey
RNU6-916P	grey
ORAI3	turquoise
NFRKB	black
VWC2	lightcyan
SLC2A8	salmon
DAZAP1	greenyellow
TDRD6	grey
CA8	grey
FAR1	magenta
MRPS10	magenta
C10orf95	grey
OR14I1	grey
GCSH	turquoise
TSTD2	turquoise
RELL2	red
PRSS21	salmon
RN7SL242P	grey
C11orf73	magenta
NPTX1	red
MMP25	red
PNPLA7	pink
TP53	midnightblue
SHB	pink
LINC01270	grey
TTC31	midnightblue
ENGASE	pink
BSG	midnightblue
TM9SF2	magenta
PPT2	yellow
CCDC9	cyan
KCNIP2	grey
TOR4A	greenyellow
RN7SL748P	pink
ZNF468	grey
SIAE	brown
FOXF2	lightcyan
P2RY2	grey
BRSK1	cyan
DHX38	cyan
CXorf67	grey
NRSN1	grey
MGC27345	turquoise
ZNF177	purple
POU5F1P4	grey
FBXW4P1	yellow
KRTAP19-5	grey
ZCCHC3	tan
PNLDC1	grey
SHROOM1	lightcyan
RNA5SP193	grey
PTGES	lightcyan
CCT6B	grey
RNU6-1101P	grey
MBLAC2	grey
RNA5SP186	grey
MIRLET7E	grey
URI1	blue
C20orf85	tan
GUSBP5	turquoise
RWDD4	turquoise
NAGS	red
RNU6-499P	grey
L3MBTL1	yellow
ZNF354A	grey
RNU6-429P	grey
MIR152	grey
PMP22	turquoise
PIP5K1A	turquoise
THAP6	red
MEF2D	yellow
C20orf141	lightcyan
SCAF1	pink
NKAIN4	tan
FGF12	grey
BSCL2	turquoise
RNU4-39P	grey
GLTPP1	pink
FNBP4	purple
SMARCAD1	magenta
RN7SKP132	grey
DHX29	red
PSG1	grey
LETMD1	salmon
ISG20	turquoise
RSBN1	red
ABCB7	magenta
AFF4	turquoise
RNASEL	salmon
DPH7	cyan
CPQ	black
SNX30	green
KLHL8	magenta
KLHL4	grey
PJA1	green
DNASE1L1	green
RNU6-228P	grey
AMN	purple
DLG4	midnightblue
CLDN5	red
CRTC2	pink
EBPL	greenyellow
PLXDC2	turquoise
VAMP5	turquoise
YBEY	grey
YIPF3	midnightblue
FGF11	salmon
WDR38	salmon
IPO4	midnightblue
RN7SL783P	grey
RANGAP1	midnightblue
2024-03-08	grey
SPINK5	grey
NOD1	green
RBM12	grey
CCAR2	midnightblue
RNU6-387P	lightcyan
SUV420H1	red
ZNF681	grey
IRX2	purple
N4BP3	salmon
NME6	grey
FIGNL1	grey
OR7E93P	lightcyan
RN7SL668P	lightcyan
DERL2	black
KIAA0020	salmon
LOC102288414	turquoise
GABRR2	grey
EIF3KP1	grey
SNX17	black
MIR212	lightcyan
LOC101060747	midnightblue
NDUFS7	purple
PARP10	midnightblue
LIMD1	midnightblue
UIMC1	turquoise
LOC284379	grey
TM2D1	turquoise
ODF3	grey
DHX34	red
C2orf57	grey
ST5	yellow
ELAC1	magenta
DDX51	pink
CPEB1	blue
ACYP2	black
OTOA	grey
FARSB	magenta
RNA5SP431	grey
BACE1	yellow
RABGAP1L	purple
GPR162	red
SEC63	red
KCNC3	grey
CDC20P1	grey
IRF2BP1	cyan
SFRP5	tan
LOC554223	red
FLJ31715	purple
IRX5	grey
GPR108	greenyellow
CPEB4	brown
LINC00671	grey
GPR157	salmon
SPDYE5	cyan
RNU6-348P	grey
CAMTA2	pink
BPHL	grey
TTC9	red
OR51A7	grey
DNM3	grey
NKAPP1	grey
CELF2	brown
U2SURP	purple
POLR2B	magenta
RNA5SP72	grey
RNU6-667P	grey
DHX40	greenyellow
EP300	pink
RN7SL837P	grey
PHF11	grey
ZNF337	blue
DLX2	grey
CELA3B	lightcyan
ASXL2	green
TP53TG1	grey
SP7	grey
ASTN2	blue
CLTA	green
RPS7P4	grey
DENND1A	turquoise
ALG13	pink
RBM15B	pink
PRR15L	purple
ADPRH	blue
ZNF417	turquoise
HIST1H2BN	blue
SCARNA17	turquoise
EFNA4	grey
ERVFRD-1	grey
MIPEP	cyan
VPS18	midnightblue
LOC100134091	grey
RPS15AP25	grey
SLC2A4RG	cyan
INA	grey
GIGYF1	pink
TTC5	blue
NYAP2	blue
C20orf197	blue
MIR138-2	grey
TRH	grey
CTNNBIP1	pink
TAZ	greenyellow
RN7SL606P	grey
RN7SKP173	grey
ACLY	pink
DNHD1	grey
RN7SKP103	grey
CYTH2	cyan
OLIG2	salmon
CHCHD2P6	black
B4GALT7	midnightblue
EMC7	black
RN7SL231P	grey
CCDC77	blue
DUSP8	tan
LOC399886	grey
PFDN5	black
ITPA	blue
C12orf76	blue
CDS2	blue
NUDCD1	magenta
SRSF10	red
CCDC64B	purple
STAG1	turquoise
ATP5O	black
LOC100133091	grey
ZNF44	turquoise
DICER1	brown
NCR2	lightcyan
RNU6-147P	lightcyan
MED23	purple
MIR132	grey
DNAJC10	salmon
CEND1	salmon
RNU2-9P	grey
MYCN	grey
DNTTIP2	magenta
LAIR2	grey
MAFA	tan
RNU1-7P	lightcyan
GPR180	salmon
ABTB1	pink
MAP2K4	salmon
ZNF563	turquoise
DCAF11	cyan
OARD1	magenta
STXBP3	magenta
RN7SL269P	grey
LCE1D	grey
ANAPC2	midnightblue
LOC100128288	grey
RN7SL459P	grey
PGAM4	turquoise
OR51E1	grey
ANKRD44	grey
RN7SL193P	grey
DRD1	grey
OR10H2	grey
FKBP6	grey
ENKUR	grey
FBXL20	turquoise
GLCE	grey
BCAS4	cyan
NPBWR1	lightcyan
RNA5SP324	tan
CHRNB4	lightcyan
PPP1R11P1	salmon
RN7SKP18	lightcyan
SLC12A6	grey
HMGN2P25	black
HTATSF1	turquoise
LSR	red
CCDC64	salmon
RN7SL586P	grey
TECPR2	yellow
KLF10	blue
STGC3	grey
LOC100132356	grey
SLCO3A1	grey
COG5	salmon
SEC16A	pink
MIRLET7D	turquoise
IBTK	magenta
DONSON	grey
PRELID1	greenyellow
TMSB4XP2	black
NUPR1L	tan
C9orf53	grey
KIRREL3	magenta
FOXJ1	pink
COLCA1	grey
SYS1	turquoise
SLC27A4	midnightblue
PRR25	grey
MIOX	grey
GOLGA8UP	yellow
GCAT	grey
VARS2	midnightblue
RNU1-112P	grey
C9orf153	grey
MYCL	turquoise
TUBGCP6	pink
TIMMDC1	magenta
ANKMY1	midnightblue
FBXO48	salmon
WDR63	grey
HSP90AA2	grey
TPI1P2	turquoise
GHRH	grey
MRI1	grey
USP33	salmon
C22orf46	blue
ATG2B	purple
RNA5SP515	grey
LRIT1	grey
LY6H	lightcyan
ALG1	greenyellow
GORAB	magenta
FGF3	tan
HGH1	tan
RN7SL663P	grey
TRIM13	red
VIPR1	grey
TMEM72	lightcyan
ANKS6	blue
KIAA1024	grey
XKR7	grey
RNU6-255P	grey
FKBP9P1	greenyellow
SPC25	blue
KLHL41	grey
GPR3	red
STXBP5	purple
PPP1R14C	turquoise
ASUN	cyan
LOC731157	grey
SDC2	grey
MIR425	grey
NUP50	blue
SNORD38A	grey
LEO1	grey
ZNF69	grey
GPBP1	salmon
PRICKLE4	grey
PPP1CC	magenta
RNF19A	red
HACL1	magenta
SKA1	blue
GSN-AS1	grey
MAT2B	magenta
FBXL19-AS1	grey
MRPL46	greenyellow
ITIH2	turquoise
PCED1A	midnightblue
CLN3	green
PTAR1	red
LPAR2	turquoise
STK36	grey
SRP72P2	grey
CLDN14	grey
DPCR1	grey
CYP2B7P	grey
OTUD6B	salmon
RN7SL319P	grey
COL5A3	tan
HOXB8	grey
ESRP2	tan
KLK5	grey
CHAC1	grey
CCDC103	turquoise
FOXRED1	grey
AES	pink
COMMD4	lightcyan
NAGLU	midnightblue
ARMC2	turquoise
RORA	turquoise
RNA5SP155	grey
RN7SL494P	lightcyan
RNU6-540P	grey
RNA5-8SP7	grey
TDRKH	turquoise
OR2S2	grey
PMM1	cyan
S1PR4	turquoise
FANCB	grey
TUBA8	grey
TOB2	cyan
C19orf47	yellow
FLJ32790	grey
AGBL5	cyan
KCTD7	greenyellow
TMEM198	grey
RNA5SP462	magenta
OR1Q1	grey
FLCN	grey
HOXC8	salmon
LOC375196	grey
MRPS28	grey
HAUS2	grey
KIF5B	turquoise
MYCNOS	grey
TAF1	turquoise
C1QTNF9	grey
RNA5SP160	turquoise
RN7SL33P	grey
EXOSC4	purple
VAMP7	magenta
MMP10	grey
RN7SL738P	grey
LDLRAD4	yellow
ZNF28	grey
LINC00955	lightcyan
CPTP	tan
LINC00337	grey
POLR3F	red
RNU6-879P	lightcyan
DUSP9	purple
ZIC2	salmon
EGLN2	pink
PISD	greenyellow
OR1N1	grey
TMEM120B	cyan
LOC100132005	grey
C21orf90	grey
DIRAS1	salmon
PYY	grey
SIX1	grey
COL4A3BP	yellow
TBL3	midnightblue
TMEM38A	brown
AGO2	cyan
RN7SKP30	grey
EFNA3	pink
SLC4A11	red
BEX2	grey
FPGT-TNNI3K	turquoise
SLC22A16	grey
ECI2	magenta
LOC646813	grey
TRBV21OR9-2	grey
STX10	turquoise
CYP4F2	grey
UNC93B3	turquoise
MIR200C	grey
HSD17B1P1	tan
LOC101927789	red
ADNP	turquoise
REPIN1	midnightblue
HIST1H2BL	grey
HTR1A	grey
C1orf229	purple
MIRLET7C	grey
GCNT3	red
SGTB	blue
SLC25A15	grey
MGC34800	lightcyan
GLIS3	grey
IFT22	turquoise
ZNF311	grey
CNR2	grey
KLHL30-AS1	grey
RN7SL555P	tan
COPB1	magenta
CR2	grey
ZNF516	midnightblue
DNASE1L2	grey
DUS3L	tan
RNU6-959P	grey
PPP1R37	salmon
RNA5SP28	grey
SNORA37	yellow
NSMCE1	black
RN7SL434P	pink
FNIP1	purple
B3GNT3	grey
ACTR10	red
RN7SL445P	cyan
RPSAP58	black
APIP	grey
RN7SL520P	black
BCRP2	cyan
EXOC3L1	salmon
RFC2	turquoise
LOC643549	grey
NKAIN1	lightcyan
LOC284837	red
AGTPBP1	magenta
TXNRD3NB	turquoise
HIST3H3	grey
ACAA2	blue
RBM10	cyan
C14orf80	magenta
RNU6-376P	grey
PPP1R1A	grey
HIST1H4I	grey
MGA	turquoise
RNU6-1051P	lightcyan
C2orf27B	grey
RNU6-415P	grey
RNU1-72P	lightcyan
COASY	greenyellow
BRD7P2	blue
OR4Q3	grey
MRGPRE	tan
RN7SL15P	tan
SRSF9	turquoise
SLC25A32	salmon
ZNF335	pink
ARL14EP	salmon
YPEL4	pink
KLK13	grey
CBLN2	grey
RNU11-3P	grey
OR10Q1	grey
PTGER4P2-CDK2AP2P2	blue
PNMA6A	grey
PAK1IP1	magenta
NKX6-3	tan
GPRC5C	blue
TMEM105	purple
RPL10AP2	black
LCN15	grey
TIMM9	salmon
CAND2	yellow
LCE2D	grey
TCF7	red
CARD9	red
MIR326	lightcyan
ZNF575	grey
RN7SL7P	pink
CLPP	midnightblue
CASP3	yellow
CCL26	grey
RN7SKP183	grey
HSPB3	grey
RN7SKP33	lightcyan
COL1A2	grey
CCDC180	blue
ARL13B	turquoise
RHPN2	purple
DPAGT1	yellow
SLC35F1	brown
COL9A3	purple
ATP6V1G1	turquoise
TEX2	blue
VWCE	salmon
HIST1H2AK	turquoise
PHF3	purple
ITFG1	magenta
RNU1-148P	grey
ZHX1	turquoise
RNU1-78P	grey
RNA5SP509	grey
FAM120C	blue
MLX	blue
PTK7	greenyellow
SCN8A	grey
MBTD1	tan
PAPPA2	grey
SHFM1	black
CELA3A	grey
DAPK2	grey
GPR152	tan
SF3B2	black
NCOA7	brown
ZNF140	red
RNA5SP40	grey
MRPL51	black
ZNF35	salmon
ULK3	turquoise
PARP1	green
NOG	grey
LHB	grey
GPR6	grey
AKR1E2	grey
RNU6-762P	grey
HDHD3	grey
DNAPTP3	grey
RNU4ATAC18P	grey
RN7SL868P	grey
PHEX	grey
DGAT1	greenyellow
RN7SL395P	cyan
RNU6-984P	grey
LOC280665	grey
KATNBL1	grey
LINC00216	grey
HMGN2P28	grey
RNU6-584P	grey
GABRD	tan
GBX2	purple
CCDC23	grey
SLC25A36	salmon
DRAXIN	purple
RTN4R	purple
PAQR4	turquoise
NISCH	pink
TPTE2P3	grey
ST3GAL4	pink
GPRIN1	purple
ANO8	midnightblue
ADK	magenta
CAMK2B	grey
MIR147A	grey
RN7SL795P	red
CXCL3	turquoise
RNA5SP327	turquoise
SCUBE2	grey
CST9L	grey
AQP3	turquoise
ACADS	salmon
LOC100130264	grey
LOC100288637	grey
GOLGA3	yellow
BDKRB2	grey
RPAP3	magenta
TBC1D15	salmon
FLJ45248	grey
TCF19	midnightblue
RN7SL117P	grey
MYO7A	turquoise
CBX8	salmon
LOC100288160	grey
ZNF485	grey
ATP1B3P1	blue
LOC284788	grey
WDR53	black
SMIM3	blue
PRADC1	grey
KATNB1	midnightblue
KATNA1	red
RNA5SP326	grey
ZNF611	tan
SNHG17	grey
TRIM68	cyan
TBC1D25	cyan
TOR2A	purple
CHST12	salmon
ADRB2	turquoise
PARP11	grey
ZFAND2A	grey
LOC439951	purple
HEXIM2	tan
RN7SL26P	grey
SLC22A31	grey
SETD5	blue
FOXD1	salmon
TSPAN10	grey
TTC12	turquoise
LINC00314	grey
TNR	grey
FTH1	green
FAM212A	grey
PHF10	green
RNF123	pink
ERLEC1	red
RN7SL251P	grey
LOC729866	grey
FARSA	midnightblue
SRL	grey
SMAGP	turquoise
ZMAT2	black
TIAL1	tan
PPFIBP2	blue
RBM26	purple
TGDS	magenta
SAAL1	salmon
SSR4P1	brown
PSMB3P2	blue
REXO4	midnightblue
PPIEL	grey
AGMAT	purple
ANXA2	yellow
C2CD4A	grey
YLPM1	yellow
GAPDHP67	grey
HMGN2P9	grey
BEAN1	greenyellow
ELFN1	grey
XRCC2	grey
CALU	magenta
FBXO41	red
C10orf120	lightcyan
SKIV2L2	red
SIN3B	cyan
POLR2C	blue
PA2G4	pink
FAM132B	salmon
DIAPH1	pink
ERVW-1	grey
UBTD1	tan
OVCH2	turquoise
RN7SL100P	grey
RGS14	red
OR56A5	grey
DDX6	red
ZNF823	turquoise
SYF2	greenyellow
USH1G	grey
MRPS14	red
RN7SL508P	grey
CICP4	grey
MICALCL	grey
TMEM247	yellow
SPHK2	magenta
NBPF22P	grey
UBA7	pink
PLEKHH3	cyan
SREK1	purple
PVALB	turquoise
OLIG3	grey
MCFD2	red
COL27A1	black
POC1B	grey
GPR139	lightcyan
SMARCD2	midnightblue
C11orf63	grey
RNA5SP64	grey
LOC102724536	grey
RNU6-1156P	turquoise
UFSP1	grey
GOLPH3L	red
TFAM	salmon
RN7SL728P	grey
RSPH4A	grey
CD99L2	cyan
ELMSAN1	pink
LOC729040	grey
HCCS	salmon
OXNAD1	brown
RAP1GAP2	midnightblue
GSTP1	grey
RNU6-1078P	grey
RBP5	salmon
MFF	salmon
CSNK1D	pink
DNAH14	blue
OCRL	turquoise
SLC27A3	yellow
RN7SL164P	grey
CEBPA-AS1	salmon
RN7SL735P	grey
LINC00319	lightcyan
DDTL	red
CALCA	grey
PCDHGC3	blue
SCARNA22	grey
SGTA	midnightblue
KRT74	grey
NUDCD2	black
POLR3G	blue
C11orf86	tan
METAP2	turquoise
BRPF3	cyan
MPV17	turquoise
C8orf74	grey
CEACAM21	turquoise
MDP1	black
SPCS3	grey
PRDM7	grey
INSC	grey
ABHD13	magenta
OR51D1	grey
NTN3	grey
NFATC4	yellow
RN7SL632P	pink
SPIN1	turquoise
RPS2P7	salmon
RNU4-56P	grey
RN7SL864P	grey
MGC10814	magenta
CIAPIN1	turquoise
RHBDD2	midnightblue
ATP5A1	black
TAS2R41	grey
SOCS6	grey
TTLL12	magenta
EMC2	red
ATP5SL	pink
SERP1	black
RNF187	magenta
MCEE	magenta
TACR1	purple
CYP20A1	salmon
LOC101929115	purple
MYBL2	turquoise
MRPS7	midnightblue
MAP3K8	grey
SYAP1	salmon
FASTK	pink
POP7	black
RNU4-35P	grey
N6AMT2	red
RNU6-1263P	grey
ZNF256	grey
ANKRD42	turquoise
PTX4	grey
RN7SL93P	grey
ZNF438	grey
AMBP	grey
POFUT2	cyan
ZNF75D	grey
PAN3	tan
RAP1B	yellow
C20orf194	grey
KIR2DL5A	grey
OVOS2	grey
CSAG1	grey
RNVU1-6	grey
PLD4	grey
LOC441268	salmon
ANKRD9	purple
STX12	cyan
CDC42EP4	pink
CALR	greenyellow
PIP5KL1	purple
LOC100128922	grey
TTC37	salmon
OR10P1	grey
UQCRC1	midnightblue
RPL31P7	grey
USP15	magenta
NDUFC2-KCTD14	grey
RRP1B	pink
ZDHHC22	grey
MCRS1	pink
TMLHE	red
SLC22A5	blue
RASSF1	turquoise
RIMKLA	grey
PCYT1A	greenyellow
MEGF8	grey
ADRA1D	grey
RN7SL457P	grey
AXIN2	blue
PVRL1	magenta
ZNF623	turquoise
RNU2-59P	grey
LIPK	grey
PFN1	turquoise
RNA5SP222	grey
RN7SL711P	grey
SAMD8	purple
C1QL3	purple
PGBD2	salmon
TIMM10	grey
RN7SL504P	grey
AZI2	magenta
ST13P4	blue
EID3	grey
HIST1H2AH	red
ZNF407	grey
PLA2G2F	grey
BRINP2	grey
CXXC1	midnightblue
CRMP1	magenta
PATZ1	pink
TSC2	cyan
DNMBP	grey
LINC00094	grey
SYT2	grey
TMEM123	blue
CBL	green
SUGT1P1	grey
PPY	grey
LOC728690	grey
CD9	magenta
SPG20OS	grey
C1QTNF9B-AS1	grey
RPL7	black
GTF2IRD1	pink
MIR26B	black
SOSTDC1	grey
USB1	turquoise
KRT31	grey
IER5L	purple
MYBBP1A	pink
ETV6	midnightblue
RN7SL107P	grey
HFM1	grey
RN7SL481P	grey
HCG9	grey
PRLHR	grey
FOSL1	salmon
MRPL27	black
EIF2AK2	grey
CENPT	cyan
GABPA	red
AGPAT3	turquoise
RNU6-708P	black
MEIS3	grey
HERPUD1	blue
FHL2	grey
MROH8	turquoise
TMEM241	salmon
PPP2R1A	cyan
PRSS12	grey
ZSWIM5	blue
DENND2A	grey
SLAIN2	turquoise
ASTE1	salmon
FAM90A1	grey
BIRC6	tan
LOC100287869	grey
SPATC1L	tan
CENPQ	grey
CASP6	black
PRAM1	turquoise
RNU6-780P	grey
RN7SL385P	grey
TRIM63	turquoise
ATXN2	turquoise
SUFU	greenyellow
RPS6KA4	salmon
MYOT	grey
TNK2	pink
RNU6-442P	grey
NCOA6	grey
CHPF	brown
PHKG2	greenyellow
LYRM1	turquoise
PROP1	lightcyan
METTL21EP	grey
DRD4	purple
POMZP3	grey
DNAJA4	grey
OR1S2	grey
HAX1	grey
TTL	green
GS52	grey
OBP2B	grey
TIMM21	magenta
AHR	grey
CDK6	grey
LOC440311	yellow
RN7SL739P	grey
LRRC24	lightcyan
RASGRP2	yellow
ADPRHL2	midnightblue
SOX8	purple
ASB13	midnightblue
SPR	purple
CSRNP2	blue
TELO2	salmon
ABHD16B	grey
FAM129C	grey
MEA1	pink
ITGB1BP1	black
RNA5SP465	blue
LRRC14B	grey
GSTO2	grey
SCO2	turquoise
MYO1E	green
SOCS2	blue
BUB3	magenta
TMEM164	green
ANKRD40	cyan
LOC100129484	salmon
RAB8A	brown
DCAF4L1	grey
BRD7	blue
RNU6-1324P	grey
OPHN1	turquoise
UBQLN4	pink
RHO	grey
RPL7AP28	grey
CCL23	turquoise
GSN	yellow
CHRNA10	grey
ZNF547	grey
FATE1	grey
ACCS	grey
KCTD11	cyan
CLSTN1	yellow
UCHL3	black
CAMKK1	midnightblue
RNA5SP424	grey
C2orf88	grey
DEFB132	lightcyan
VWA8	turquoise
CLCNKA	grey
MDC1	yellow
RNU6-252P	turquoise
KCTD8	purple
SRP9	magenta
ARL6IP4	pink
RD3	grey
UROS	turquoise
TAF12	black
C17orf58	turquoise
RN7SKP26	midnightblue
FAM89B	pink
ULK1	cyan
SCAMP3	blue
RBMY1A3P	grey
SRCRB4D	grey
CDKN2B	tan
TIMM8B	blue
STK40	pink
RN7SKP184	grey
RN7SL303P	grey
TMEM17	grey
COX4I2	grey
ZXDB	turquoise
STX1B	grey
RRN3P1	grey
JADE1	yellow
TREX2	grey
CLPB	greenyellow
NXNL2	grey
PUS1	red
STXBP6	turquoise
RN7SKP255	grey
CACNB1	yellow
FEM1A	midnightblue
C17orf105	grey
CES5A	grey
CCDC153	magenta
DDAH2	yellow
CAMKK2	pink
PCNXL4	purple
SNORA46	grey
TSPYL4	turquoise
UNCX	lightcyan
PSMD14	blue
DIAPH2-AS1	grey
BAZ2B	purple
CHAF1A	greenyellow
NKIRAS2	pink
NOL7	magenta
ZNF174	blue
DNER	brown
TTC24	midnightblue
MYOF	grey
GHDC	pink
CISH	turquoise
POLR2K	salmon
CNTLN	red
IRF7	red
FADS1	grey
IK	turquoise
DHRS4L2	grey
SDF4	midnightblue
LOC401052	grey
DIMT1	salmon
NPM1P8	grey
DLX3	grey
LNX2	turquoise
FAM71E1	grey
PNRC2	greenyellow
NIP7	blue
CDK3	midnightblue
SNRPEP4	black
PLAGL2	grey
FOXE1	purple
RNA5SP209	grey
WNT3	salmon
TMEM208	black
HTRA1	yellow
ST7L	red
LPPR3	purple
C15orf27	turquoise
POLR2L	turquoise
PRR23A	grey
STK17A	turquoise
CD2BP2	pink
SLC25A1	pink
CYB561	turquoise
HMGN2P27	grey
RNA5SP176	grey
ZNF593	purple
SPATA2L	tan
CCDC85B	tan
RNA5SP47	grey
GNG8	grey
LINC00114	grey
ANXA2P1	green
RNA5SP278	grey
PAX7	purple
MSRA	blue
RNA5SP140	grey
TIPIN	grey
FLJ16734	grey
RN7SL271P	grey
FIG4	cyan
RNU6-905P	turquoise
CDV3P1	green
MBTPS2	red
PLEKHB1	grey
ZNF296	purple
RNU1-94P	grey
IL6ST	turquoise
CDC42	cyan
MSS51	grey
ZNF285B	grey
CEP85L	grey
RN7SL76P	grey
ZFHX2	grey
BCCIP	magenta
PSG4	grey
ZFP30	turquoise
SPIN2A	grey
ATP6V1C2	grey
RNU6-668P	grey
HIST1H2AL	turquoise
SLC44A1	grey
RSC1A1	green
PSMC1	black
XK	blue
SLC1A4	grey
CD47	magenta
FAM156B	purple
SF3B5	grey
LOC100505501	tan
CBLN1	tan
PLS1	grey
PPDPF	pink
LINC00687	grey
MAGEA12	grey
RNA5SP394	grey
RNU6-790P	grey
ARHGEF35	grey
CCNF	red
EPHB6	cyan
SIGLEC17P	red
SLC25A29	midnightblue
STAU2	red
MIR101-1	grey
LOC100129648	grey
PAPSS1	blue
CCNG2	magenta
FAM114A1	turquoise
PARK2	blue
RN7SL790P	salmon
RN7SL400P	tan
ZC3H18	pink
GNA14	grey
PSEN1	yellow
RBCK1	pink
OR13C7P	grey
RN7SL178P	tan
HMOX2	turquoise
MALT1	blue
HUWE1	yellow
SSR1	cyan
PRR32	grey
OR2B4P	grey
ADD1	yellow
NAA11	grey
TEF	blue
PRDX6	grey
LINC00634	grey
MUM1	blue
KIAA1468	purple
JAG2	midnightblue
RN7SKP244	grey
GNA12	midnightblue
CABP2	tan
POM121L9P	grey
C5orf55	grey
LOC403323	grey
LOC642776	tan
CYP4A11	grey
LLGL2	pink
LSM2	pink
CASP7	grey
TMEM216	grey
RN7SL430P	grey
LHPP	midnightblue
CAMSAP3	tan
RNA5SP133	magenta
GALNT7	magenta
TBC1D22A	green
BHLHE23	lightcyan
RN7SKP148	grey
C5orf34	salmon
DCTN6	turquoise
MED18	grey
GMEB2	pink
CSTF2T	grey
HIST1H3E	grey
ZNF772	grey
LOC100130916	grey
FAM13A	salmon
MAPKBP1	yellow
G6PC3	turquoise
IKZF4	cyan
RN7SKP203	grey
OR2T4	grey
MIR133B	brown
SLC30A4	grey
ALS2CL	yellow
GREB1	turquoise
SLC9B2	turquoise
ENPP7	grey
TMEM127	greenyellow
CELF6	greenyellow
KRT18P65	grey
UFM1	magenta
BMP8A	red
FOXH1	lightcyan
OR2W5	grey
ACSM2A	grey
ZNF662	turquoise
SLC25A6	midnightblue
CLCC1	red
DENR	magenta
ZNF768	cyan
ZC3H4	pink
SRGAP2	black
LOC101927180	turquoise
PAPL	grey
HRH1	blue
APPBP2	red
MARVELD1	yellow
TRABD2B	blue
SYP	blue
MMP17	midnightblue
WNT6	purple
TULP4	pink
LRRC37BP1	purple
MAST3	cyan
SPIN3	turquoise
ANXA6	yellow
MIR99A	turquoise
CREB3	yellow
TK1	turquoise
MED27	turquoise
RN7SL257P	tan
HOXA-AS2	grey
OR2A2	grey
PRR12	pink
SKIV2L	pink
ERF	magenta
RNF166	turquoise
GGA3	greenyellow
HOXA6	grey
PHF5A	grey
CHCHD10	turquoise
RYK	turquoise
IFITM5	grey
MUC21	grey
STK32C	salmon
CHRNE	salmon
CCSAP	blue
AGO3	purple
RGS9BP	grey
PPP1R14B	pink
NHSL2	yellow
PSMB3	turquoise
BMP3	grey
CCR8	grey
GPC1	cyan
MMGT1	salmon
ESPN	purple
TCP11L2	salmon
MPZ	red
ENO3	midnightblue
CARD17	blue
LOC101927051	salmon
KRTAP4-5	grey
TMEM70	blue
GNL1	yellow
LRCH1	blue
RAD51C	red
RNA5SP203	grey
HOXB3	grey
FLJ27255	grey
DKFZP434L187	grey
RNU6-839P	grey
NS3BP	cyan
SP6	lightcyan
RCBTB1	turquoise
TMEM191A	grey
LINC00087	grey
OR4D11	grey
SPG11	brown
RNA5SP328	grey
LOC100128775	grey
XYLT1	greenyellow
SCPEP1	midnightblue
PPM1G	midnightblue
R3HCC1	cyan
PLA2G4D	grey
RNU1-38P	lightcyan
ZNF879	turquoise
NOL6	midnightblue
RBMXL3	purple
RBL1	brown
APC	red
C9orf172	grey
BBS5	grey
NRARP	turquoise
NDST1	midnightblue
STS	grey
SLC39A1	midnightblue
DKKL1	grey
RMDN2	magenta
CDC20	turquoise
AVIL	grey
SPRR1A	grey
TSHZ1	cyan
SMC1A	black
LDHA	yellow
MFSD6L	red
TADA3	pink
RNU6-462P	grey
ARAF	pink
WNT9B	tan
TESK1	cyan
PKP2	grey
GYPC	grey
TRIM61	grey
RNU6-876P	lightcyan
DTNB	turquoise
HIST4H4	grey
SNAPC1	grey
MOV10	greenyellow
HNRNPLL	tan
KISS1	magenta
HMGN1P38	turquoise
SURF6	yellow
HSFX2	cyan
PPP2R5A	turquoise
HEATR5B	tan
IL23R	blue
RNU6-606P	black
PHYHD1	brown
RN7SKP53	grey
QTRTD1	cyan
LCE4A	lightcyan
RNU6-266P	grey
KIAA1456	grey
CCNDBP1	black
FGFRL1	brown
GOLGA8I	blue
KHDRBS2	grey
ZNF506	purple
CDC42EP3	blue
SOX14	grey
OR52N4	grey
ZNF572	grey
PHLDA3	tan
MTFP1	turquoise
TNP1	grey
MIR124-2	grey
BRD2	cyan
TMEM184B	cyan
TMIE	grey
ARMC7	midnightblue
GCSAM	brown
LINC00921	brown
WTH3DI	black
RN7SL221P	black
HIRIP3	blue
BRWD3	purple
ULK2	turquoise
RN7SL692P	magenta
CCDC167	grey
NOL4L	green
RNU6-220P	turquoise
PSMG2	black
RNU6-1009P	lightcyan
CPEB3	turquoise
HOMER3	turquoise
EXOSC3	red
MTMR10	brown
H1FX	salmon
CBR1	midnightblue
SCLT1	grey
ARV1	magenta
PCED1B	grey
MGC45922	grey
RIT1	yellow
RNU6-1265P	lightcyan
CETN2	green
ARL4D	grey
ACKR3	greenyellow
CCDC166	grey
FGFBP3	lightcyan
SLC33A1	magenta
OR51F5P	grey
ZNF467	red
RNU6-1274P	grey
DYNC1LI2	turquoise
MIR182	tan
WDR86	lightcyan
TRAPPC6A	red
PPP1R2P10	grey
BOLA3	blue
ATP5I	black
ZNF451	purple
TBC1D31	brown
GLIDR	greenyellow
RNU6-63P	lightcyan
SNORA76A	grey
C17orf82	grey
MORC3	magenta
DCUN1D5	magenta
KLK1	grey
ARL5B	salmon
C17orf51	grey
SEPSECS	magenta
PDSS2	magenta
MARK4	cyan
TMEM155	lightcyan
ANAPC11	black
LOC102724238	lightcyan
FZD2	grey
KIAA0355	turquoise
AGPAT5	magenta
PEX11G	purple
C2orf43	purple
FGF19	tan
OR2AK2	grey
RNU11-2P	grey
WSCD1	grey
TBL1XR1	red
UBXN6	midnightblue
PHF12	cyan
RN7SL228P	grey
RNA5SP454	grey
CCPG1	red
RNU1-42P	grey
HEATR1	magenta
MAST2	cyan
RN7SL296P	grey
PDE4DIP	yellow
SEC14L2	grey
DCAF12	blue
TTC32	greenyellow
RAD9B	grey
SNORD96B	grey
HPS6	tan
PLCH1	grey
EMX2	grey
CCNL2	purple
RNA5SP510	grey
RNA5SP281	grey
NUP35	red
FAM193A	pink
KLHL28	salmon
KCNMB2	grey
ATG3	yellow
SELK	magenta
LGALS16	grey
RN7SL815P	grey
RN7SL704P	pink
PET112	greenyellow
RNA5SP503	grey
GDF5	grey
RNU1-103P	grey
BNIP2	magenta
DTX4	red
CNGA4	grey
GMCL1	turquoise
RN7SL36P	pink
CD81	midnightblue
ZNF852	turquoise
RNF126P1	grey
CDK8	turquoise
RNU6-896P	grey
SRSF11	tan
MRFAP1L1	turquoise
ERVH-6	grey
VTI1B	turquoise
OR52B4	grey
DNAJB6	greenyellow
LEPREL1	grey
BRK1	black
DLX1	blue
REV1	red
ALDH2	blue
MCL1	grey
F2RL3	tan
LINC00982	yellow
GTPBP1	cyan
SNORD15A	black
DISP1	grey
CLEC4GP1	grey
PSMC3IP	blue
MIR9-1	grey
MIR487A	grey
C12orf61	tan
SPRR2E	grey
ACOT11	cyan
C1orf192	grey
RN7SL344P	grey
RNU6-972P	lightcyan
ARNT2	brown
HES7	purple
FAM3C	magenta
RNA5SP505	grey
FUNDC2	red
LOC442028	grey
C19orf66	pink
MINPP1	blue
NAT9	cyan
B4GALT2	pink
AKR7A3	midnightblue
COX14	black
ACTR8	magenta
ZBTB21	turquoise
IGLL1	salmon
SOS1	purple
MSI2	blue
FAM76A	turquoise
CPZ	turquoise
LOC101060458	cyan
NPPC	lightcyan
FANCA	turquoise
RN7SKP21	tan
AMDHD2	salmon
LSM7	midnightblue
SPIB	turquoise
RN7SL124P	grey
PSG6	grey
CEP63	turquoise
RNU6-731P	lightcyan
PHLDA2	lightcyan
FAM91A1	brown
RNU1-51P	grey
ZNF529	turquoise
RPS20	black
MARK2	greenyellow
FAM96B	blue
RFNG	purple
CCDC82	tan
ZAP70	turquoise
FOXK2	cyan
SLC39A6	red
C16orf92	grey
CNOT4	purple
FCRLB	grey
TDGF1P3	grey
ALDH18A1	turquoise
TMEM234	cyan
RNA5SP105	grey
C15orf38-AP3S2	grey
MIR149	purple
FKBP9	blue
OR2Z1	grey
LHX5	tan
PCNXL3	midnightblue
SSTR2	red
SDC4	blue
PILRB	grey
MTHFD2P7	grey
OR10H5	grey
FMO5	grey
ATP6V0E2-AS1	pink
XPNPEP2	grey
CCDC25	turquoise
CPSF3	yellow
CIRBP	turquoise
NLK	brown
EDN2	salmon
RNA5SP152	grey
RNU6-351P	grey
HKR1	blue
ZNF30	turquoise
FRAT1	turquoise
KDM2B	green
CABYR	turquoise
IKZF2	red
FLJ36000	grey
OTUD4	purple
PSMC6	magenta
SYT12	grey
FAM110C	grey
LY6G6D	grey
DZIP1L	blue
PCGF2	cyan
MED13L	yellow
TNF	turquoise
APBA3	salmon
ZP3	grey
CLCN5	blue
NINJ2	turquoise
TSSK2	grey
LOC643659	grey
NUP133	tan
EVI5L	cyan
BCL11B	red
LANCL3	brown
PDZK1IP1	grey
GSC2	purple
[truncated: 9,654 more rows]

## Sheet: top20_IncMSE_data
supplemental data 3
	TRIM25	OAS2	SP140	HLA-A	IPCEF1	ABCB1	TMEM106A	MCTP2	RN7SL57P	PARP9	INPP5D	MAF	STAT1	S1PR1	ADRA1B	MX2	LPCAT2	KLRD1	TLE4	C3orf70
GSM1060117	8.1308	7.5293	6.3775	12.5216	6.94607	6.75437	7.58662	6.90265	6.68287	8.74547	8.76235	7.71086	10.0751	7.47808	6.97843	7.74424	9.05651	5.24959	7.59807	6.38853
GSM1060119	7.80585	7.72342	6.6325	12.3358	7.04257	6.21061	7.77146	6.81063	7.4982	8.56684	8.54619	7.89463	10.1801	6.27363	7.14262	7.72568	9.17003	5.38216	7.47192	6.61022
GSM1060121	7.56257	6.31737	5.68611	12.0505	6.80867	5.22697	7.48618	5.57456	6.77847	7.91817	7.32352	7.13997	9.71562	5.59826	7.4815	6.32189	8.80458	4.47326	7.2367	7.73514
GSM1060123	7.34233	5.5628	5.08929	11.4638	6.11296	4.75209	7.05278	5.85514	7.00069	7.28894	6.21602	6.65981	9.37601	5.62089	7.78689	5.19808	8.29049	4.71291	7.096	7.62283
GSM1060125	7.86117	7.65054	5.84406	12.3638	6.88247	6.16	7.69519	6.02012	6.93212	8.35888	8.31992	7.79593	10.007	6.30338	7.39606	7.57893	9.3615	4.8716	7.40698	6.17659
GSM1060127	7.74893	6.86596	5.94375	12.1131	6.88102	5.48234	7.61304	6.25508	7.54946	8.24024	7.95011	7.53873	9.82137	6.36681	7.7879	6.87338	8.98516	4.8736	7.2587	6.63887
GSM1060129	7.69414	7.19647	6.21455	12.3416	7.29021	5.87945	7.80735	6.30598	7.59234	8.21927	8.44424	7.73544	9.92819	6.29076	7.48965	7.1744	8.89042	4.95831	7.22141	6.44386
GSM1060131	7.98502	7.24463	6.54918	12.4895	7.33509	5.92455	7.80192	5.99786	7.68922	8.34731	8.59071	8.19734	10.0721	6.04348	7.08435	7.31176	8.90799	5.29369	7.6163	6.97138
GSM1060133	7.64739	6.84563	5.60038	12.0705	6.73896	6.2157	7.26363	6.14565	7.01959	8.2702	7.3736	7.50479	9.8086	6.53712	7.37701	7.27539	8.94152	4.42131	7.2291	6.55745
GSM1060135	7.90943	7.38359	6.06255	12.1988	7.24844	6.06375	7.4059	5.87961	7.19247	8.39925	8.13791	7.36113	9.87042	6.40975	7.6189	7.66315	9.21793	4.70438	7.25699	7.09095
GSM1060137	7.39763	6.75476	5.39383	12.1411	6.2558	5.35255	6.85417	5.5892	6.9823	7.97417	7.48113	7.58667	9.67048	5.67532	7.22538	6.758	8.49265	4.42937	7.48615	7.73978
GSM1060139	8.33817	8.27554	6.73732	12.5669	6.84877	6.26481	7.92414	6.27731	7.2045	8.98146	8.68278	8.17857	10.5155	7.36472	6.72432	8.72182	9.12235	5.28599	7.75769	6.28402
GSM1060141	7.95579	7.69979	6.63238	12.6495	7.1127	5.97174	7.6107	5.75141	7.27784	8.46375	8.4081	7.99282	10.1416	6.58077	7.17465	7.66173	9.14947	5.35026	7.17347	5.98524
GSM1060143	7.84164	7.80409	6.17942	12.3728	7.78525	6.12881	7.03108	6.34892	6.54471	8.50791	8.08845	7.6044	10.1661	6.36617	7.35822	7.87311	9.19544	4.79931	7.44383	6.4865
GSM1060145	7.73128	7.62805	6.29939	12.3397	6.79804	5.96812	7.01278	5.70895	6.95412	8.42128	8.17956	7.50839	9.97078	6.68508	7.47972	7.39297	8.92346	4.76019	6.98025	6.82981
GSM1060147	7.84084	7.54	6.4672	12.5308	6.97002	6.0113	7.53131	6.40273	6.80525	8.29709	8.54885	7.72194	10.1635	6.96311	7.54541	7.43291	8.6581	5.38274	7.32179	6.50636
GSM1060149	8.1902	8.12462	6.48348	12.6115	7.18146	6.43999	7.84962	6.45309	7.74298	8.82594	8.58505	8.45775	10.4864	6.67858	6.27166	8.37735	9.38675	5.23827	7.44348	5.76225
GSM1060151	8.07503	7.63575	6.39729	12.5763	7.23808	6.28532	7.58178	6.81726	7.13614	8.79304	8.54539	7.72332	10.1348	6.97015	7.02883	8.21609	8.99208	4.59236	7.53237	6.40619
GSM1060153	7.62422	6.74588	4.98522	11.9711	6.50119	5.71513	6.78779	6.16001	7.08149	7.8019	7.39572	7.12572	9.57477	6.0436	7.83394	6.59446	8.67346	4.65769	6.88031	7.17387
GSM1060155	7.76805	6.91396	5.93236	12.0105	6.50805	5.98002	7.10168	5.80306	6.75031	8.07611	7.49767	7.13294	9.71462	6.0026	7.95533	6.90558	8.77128	4.43702	7.35598	6.87913
GSM1060157	7.89722	7.71709	6.67042	12.564	7.39711	6.27637	7.71933	6.55025	7.64254	8.62641	8.69007	8.39029	10.0621	6.55819	6.48046	7.90327	9.22111	5.2093	7.54998	6.61028
GSM1060159	7.97085	7.84776	6.49446	12.5952	7.46235	6.42646	7.97109	6.38801	7.57998	8.66014	8.5144	8.06686	10.3022	6.65444	7.0092	7.96605	9.00389	5.07581	7.33529	6.12285
GSM1060161	7.42003	7.10543	5.91546	11.8425	6.88417	5.9555	7.00357	5.67661	7.11235	8.14848	7.55716	7.85833	9.76629	6.34557	7.43749	7.31996	8.88158	4.86711	7.1546	6.70303
GSM1060163	7.55011	6.95751	6.05267	12.2731	6.78402	5.92769	7.55647	6.19595	7.53115	8.53132	7.60402	7.97564	9.86113	6.19801	6.96128	6.72089	8.83095	4.49991	7.12156	6.54559
GSM1060165	7.87365	7.41736	5.75581	11.9083	6.76531	5.82606	7.16588	6.15666	7.06481	8.58362	7.66647	7.6302	9.87914	6.37762	7.28388	7.07474	8.99991	4.80287	7.02193	6.60939
GSM1060167	7.55441	7.47232	6.53275	12.3894	7.14425	5.59453	7.36153	5.76725	7.45216	8.59626	8.19231	8.0417	10.0142	6.64872	6.76659	7.44336	9.19274	5.11155	7.35854	6.36302
GSM1060169	7.23461	6.26467	5.13298	11.5843	6.40035	5.1636	7.43708	6.09723	7.04014	7.80081	7.00772	7.0343	9.52982	6.06552	7.60298	6.11999	8.75336	4.44428	6.99579	7.02029
GSM1060171	7.98378	8.14179	6.92398	12.5173	7.35849	6.39614	7.87839	6.39843	7.91948	8.92331	8.43102	8.21027	10.5104	6.54827	6.60519	8.11141	9.58982	4.70705	7.61295	5.97321
GSM1060173	7.79581	7.95167	5.78685	12.2423	6.68758	6.38367	7.41101	6.40754	7.02747	8.77388	7.68374	7.75486	10.0835	6.35436	7.26747	7.96105	9.34477	5.12117	7.47185	6.47786
GSM1060175	7.70714	7.58061	5.47555	12.3298	6.5601	5.48183	7.14267	6.07732	6.72072	8.54725	7.48459	7.48254	10.3377	6.13324	7.31612	7.45085	9.02292	4.95171	7.36663	6.70417
GSM1060177	7.87448	7.06101	6.51527	12.6115	6.87388	6.3664	7.2735	6.12026	7.10963	8.84545	7.95034	7.85879	10.4844	6.67293	6.7647	7.39329	8.83649	4.73835	7.2879	6.50726
GSM1060179	7.92739	8.40895	5.75607	12.435	6.8428	5.608	7.67335	6.08677	7.15723	8.84073	8.15827	8.12199	10.2637	6.54676	7.07246	8.38439	9.28809	4.70815	7.21553	6.36075
GSM1060118	8.32557	7.61076	7.18499	12.6942	7.35362	6.7078	7.75058	6.95525	7.20753	8.71183	8.89958	7.91433	10.165	6.88632	6.50968	8.10747	9.13604	5.14001	7.92819	6.2286
GSM1060120	8.00523	8.70709	6.59279	12.3177	7.10802	6.22323	7.72835	6.35543	7.68556	9.1584	8.49567	7.70451	10.547	6.19049	6.95655	8.78064	9.40481	5.58648	7.78111	6.3197
GSM1060122	8.07161	7.55511	6.72555	12.6473	7.50918	6.54847	7.93296	6.21976	7.46532	8.73422	8.65287	8.25171	10.1756	6.74272	6.49343	7.86082	9.34865	5.4221	7.43906	6.32266
GSM1060124	8.15241	7.97513	6.76776	12.6647	7.08578	6.56423	7.92064	6.74031	7.43523	8.68031	8.58729	8.26386	10.2247	6.71977	6.87859	7.92299	9.44439	5.05599	7.41814	6.16468
GSM1060126	8.0469	7.80677	6.68369	12.5543	7.11447	6.48717	7.68986	6.29373	7.29159	8.88	8.61503	7.95375	10.2352	6.60093	6.96827	8.13268	9.26778	5.23261	7.43666	6.07933
GSM1060128	8.3863	8.38387	7.37585	12.7893	7.42017	5.80906	8.33762	6.68337	7.85275	8.81916	9.04897	8.11538	10.5089	6.84148	6.49768	8.86802	8.9552	5.32028	7.77383	6.25467
GSM1060130	8.66041	8.5665	6.69003	12.8224	7.30908	6.78043	8.12063	5.95607	7.37388	9.05797	9.05939	8.47857	10.5836	7.06782	6.18415	8.79635	9.37332	5.57423	7.55871	5.45924
GSM1060132	8.43473	7.85395	7.0063	12.7928	7.30258	6.55514	8.2445	6.45968	7.93808	8.62895	9.17144	8.24223	10.1753	6.86787	6.50364	8.12983	9.18691	5.6581	7.66214	5.71028
GSM1060134	8.1081	8.22713	6.66859	12.4923	7.0974	6.73182	7.96285	6.51994	7.4442	8.90777	8.71517	8.12897	10.5148	6.68718	6.84785	8.49137	9.42099	5.37138	7.44239	6.20069
GSM1060136	8.43196	8.48522	6.92099	12.7601	7.48606	6.6153	7.98109	6.2525	7.40661	9.02959	8.99007	7.97313	10.4553	6.60616	6.92675	8.88268	9.42736	5.23147	7.62262	5.83884
GSM1060138	7.6223	7.76043	6.14383	12.609	7.1927	5.69308	7.93718	6.52585	7.7352	8.48561	8.72703	8.19849	10.2598	6.29922	6.99084	7.96966	9.02613	4.45081	7.67396	6.78397
GSM1060140	8.05241	8.07958	6.71063	12.4914	7.06204	6.46251	7.8344	6.3469	7.2277	8.66094	8.67978	7.80569	10.3916	6.94341	7.08463	8.50942	9.04751	4.7888	7.62124	6.51554
GSM1060142	8.46294	8.06498	7.19832	12.8739	7.34045	6.47141	8.1643	6.23164	7.32125	8.69542	8.83201	8.25576	10.4642	6.65666	6.90692	8.37247	9.20135	5.25149	7.44061	6.00426
GSM1060144	8.34167	8.84601	7.01573	12.9589	7.19193	5.86433	7.94415	5.89373	6.92936	8.64118	8.69515	8.60214	10.5135	6.85343	6.34728	8.9248	8.77585	4.60585	7.09305	6.24874
GSM1060146	8.4272	8.39724	7.15194	12.8268	7.37672	6.58643	8.46852	6.4244	7.93278	9.01497	9.01703	8.34994	10.6456	7.07867	6.52783	8.7061	9.26486	5.38757	7.77926	6.13519
GSM1060148	8.36002	8.25363	6.78892	12.7815	7.50456	6.58308	8.50486	6.68785	7.03251	8.86961	9.33499	8.40443	10.6149	7.30767	6.76543	8.47304	8.84272	5.46461	8.11554	6.65402
GSM1060150	8.20205	8.38509	6.83468	12.5691	7.43796	6.7346	8.06602	6.55652	7.50731	8.90454	8.6941	8.39716	10.5361	6.89324	6.22758	8.55722	9.53975	5.67881	7.65669	5.54896
GSM1060152	8.33724	7.76349	6.86132	12.7168	7.15136	6.32472	7.99104	6.31422	7.49809	8.83537	8.86419	8.45885	10.1668	7.10076	6.81134	8.01414	9.0077	5.0563	7.55337	5.89133
GSM1060154	8.21752	8.0381	6.56416	12.6782	7.0662	6.7024	8.16394	6.29048	7.25861	8.85541	8.91525	8.06259	10.2371	6.8055	6.63447	8.2399	9.36184	5.43966	7.47055	6.21978
GSM1060156	8.19907	7.85754	7.63082	12.7951	7.31226	6.8868	8.03028	7.02344	7.42892	8.91977	9.08423	8.30756	10.3712	7.5785	6.49508	8.02074	9.1099	5.99118	7.90837	5.99493
GSM1060158	8.07022	7.91495	6.62347	12.6919	7.20127	6.27668	7.83817	6.39943	7.65515	8.68463	8.38459	8.45082	10.5608	6.78385	6.71295	7.72944	9.19608	4.57173	7.38287	6.27027
GSM1060160	8.05152	8.09414	6.86761	12.6865	7.20841	6.05885	8.08635	6.56153	7.84769	8.7279	8.68468	8.00505	10.4359	6.58388	6.35993	7.94672	8.93228	4.81612	7.5452	5.74972
GSM1060162	7.87148	7.72816	5.94801	12.1392	6.97945	6.59596	7.64419	6.47394	7.44388	8.63487	7.79566	8.22468	10.0442	6.76236	7.09753	7.42007	9.19256	5.43183	7.49159	6.12783
GSM1060164	8.00683	7.80266	6.64914	12.5233	7.1206	6.71722	7.74104	6.69182	7.82166	8.9954	8.59065	8.26141	10.0154	6.61646	6.25679	8.10677	9.60312	5.12642	7.75319	6.17854
GSM1060166	8.21621	8.13752	6.92802	12.6947	7.09159	6.34941	8.14396	6.39371	7.97039	8.71439	8.99126	8.47702	10.3398	6.62828	6.48995	8.33783	9.40722	4.78635	7.37383	6.2441
GSM1060168	7.93438	8.24575	6.89725	12.4975	7.55452	6.72629	7.64609	6.48537	8.09101	9.08363	8.51406	7.86794	10.6906	6.85853	6.48724	8.61636	9.04885	4.91188	7.56553	6.13736
GSM1060170	8.19726	8.92809	7.32899	12.6772	7.47303	6.76139	7.65008	6.6074	7.57002	9.43629	8.59064	8.01396	11.2679	7.22949	6.66963	9.11351	9.33721	5.43704	7.66907	6.25718
GSM1060172	8.2196	8.3896	7.38772	12.7297	7.27798	6.48173	8.3003	6.55999	7.84438	9.23383	8.6381	8.6864	10.8115	7.02878	6.47836	8.51322	9.68988	5.40934	7.88049	6.07647
GSM1060174	7.75066	7.93039	5.75037	12.0076	6.99951	6.25842	7.42724	6.52386	7.36689	8.62234	7.66525	7.82741	10.1103	6.21375	7.45356	7.89754	9.38299	4.97317	7.36262	6.56895
GSM1060176	8.21094	8.42714	6.68656	12.701	7.15025	6.34539	7.66958	6.37675	7.57	9.11807	8.34859	8.0788	10.694	6.67886	6.87987	8.69374	9.19654	5.59465	7.31967	5.85606
GSM1060178	8.3452	7.88514	7.09848	12.8858	7.04652	6.34337	8.18339	6.48655	7.45565	8.94882	8.92408	8.17086	11.1012	7.04193	6.12577	8.04347	9.24342	4.7427	7.77991	5.85598
GSM1060180	8.39367	9.61658	6.35153	12.631	7.36756	6.80278	8.38989	6.60627	7.77368	9.56842	9.27474	8.94868	11.1093	7.07211	6.29185	9.97177	9.64212	5.69778	8.1858	6.27213

## Sheet: top20_ncNodePurity_data
supplemental data 4
	TRIM25	OAS2	SP140	HLA-A	DTX3L	ABCB1	C3orf70	MX2	LARP6	APOBEC3D	TMEM106A	INPP5D	MARCKS	ADRA1B	IPCEF1	PRKX	PARP9	HAND2	RN7SL57P	S1PR1
GSM1060117	8.1308	7.5293	6.3775	12.5216	9.2356	6.75437	6.38853	7.74424	7.56728	7.07393	7.58662	8.76235	9.86712	6.97843	6.94607	8.09751	8.74547	6.29854	6.68287	7.47808
GSM1060119	7.80585	7.72342	6.6325	12.3358	9.27336	6.21061	6.61022	7.72568	7.79348	7.37416	7.77146	8.54619	9.80132	7.14262	7.04257	8.33957	8.56684	6.86296	7.4982	6.27363
GSM1060121	7.56257	6.31737	5.68611	12.0505	8.16901	5.22697	7.73514	6.32189	7.99167	6.45567	7.48618	7.32352	9.08959	7.4815	6.80867	7.64882	7.91817	7.38807	6.77847	5.59826
GSM1060123	7.34233	5.5628	5.08929	11.4638	7.68106	4.75209	7.62283	5.19808	8.15678	6.40981	7.05278	6.21602	8.4506	7.78689	6.11296	6.9054	7.28894	8.09428	7.00069	5.62089
GSM1060125	7.86117	7.65054	5.84406	12.3638	8.91541	6.16	6.17659	7.57893	7.85446	6.48971	7.69519	8.31992	9.97665	7.39606	6.88247	8.09619	8.35888	5.94461	6.93212	6.30338
GSM1060127	7.74893	6.86596	5.94375	12.1131	8.57752	5.48234	6.63887	6.87338	8.01053	6.5355	7.61304	7.95011	9.4981	7.7879	6.88102	7.71918	8.24024	7.06797	7.54946	6.36681
GSM1060129	7.69414	7.19647	6.21455	12.3416	8.62901	5.87945	6.44386	7.1744	7.99464	7.16498	7.80735	8.44424	9.87043	7.48965	7.29021	7.82704	8.21927	6.83324	7.59234	6.29076
GSM1060131	7.98502	7.24463	6.54918	12.4895	8.73057	5.92455	6.97138	7.31176	7.84446	7.10723	7.80192	8.59071	9.91516	7.08435	7.33509	7.83787	8.34731	6.90298	7.68922	6.04348
GSM1060133	7.64739	6.84563	5.60038	12.0705	8.54224	6.2157	6.55745	7.27539	7.95081	6.65479	7.26363	7.3736	9.3916	7.37701	6.73896	7.54363	8.2702	7.15891	7.01959	6.53712
GSM1060135	7.90943	7.38359	6.06255	12.1988	8.93711	6.06375	7.09095	7.66315	8.06102	7.1883	7.4059	8.13791	9.66071	7.6189	7.24844	7.65731	8.39925	7.00376	7.19247	6.40975
GSM1060137	7.39763	6.75476	5.39383	12.1411	8.35452	5.35255	7.73978	6.758	7.9815	6.68026	6.85417	7.48113	9.2481	7.22538	6.2558	7.63034	7.97417	7.66058	6.9823	5.67532
GSM1060139	8.33817	8.27554	6.73732	12.5669	9.4443	6.26481	6.28402	8.72182	7.4166	6.896	7.92414	8.68278	10.0738	6.72432	6.84877	8.11663	8.98146	6.04098	7.2045	7.36472
GSM1060141	7.95579	7.69979	6.63238	12.6495	8.99614	5.97174	5.98524	7.66173	8.04856	6.78668	7.6107	8.4081	9.90563	7.17465	7.1127	7.96377	8.46375	6.69467	7.27784	6.58077
GSM1060143	7.84164	7.80409	6.17942	12.3728	8.91469	6.12881	6.4865	7.87311	7.99365	6.75988	7.03108	8.08845	9.90059	7.35822	7.78525	7.70382	8.50791	7.24025	6.54471	6.36617
GSM1060145	7.73128	7.62805	6.29939	12.3397	8.88461	5.96812	6.82981	7.39297	7.96491	6.69266	7.01278	8.17956	9.68091	7.47972	6.79804	7.84428	8.42128	7.24723	6.95412	6.68508
GSM1060147	7.84084	7.54	6.4672	12.5308	8.95605	6.0113	6.50636	7.43291	7.97409	7.22485	7.53131	8.54885	9.9861	7.54541	6.97002	7.6663	8.29709	6.93395	6.80525	6.96311
GSM1060149	8.1902	8.12462	6.48348	12.6115	9.23025	6.43999	5.76225	8.37735	7.46527	6.85828	7.84962	8.58505	10.3406	6.27166	7.18146	8.19889	8.82594	6.32026	7.74298	6.67858
GSM1060151	8.07503	7.63575	6.39729	12.5763	9.27384	6.28532	6.40619	8.21609	7.84303	6.89641	7.58178	8.54539	9.71488	7.02883	7.23808	7.78789	8.79304	6.57214	7.13614	6.97015
GSM1060153	7.62422	6.74588	4.98522	11.9711	8.03832	5.71513	7.17387	6.59446	8.40064	6.51123	6.78779	7.39572	9.23251	7.83394	6.50119	7.79589	7.8019	7.55103	7.08149	6.0436
GSM1060155	7.76805	6.91396	5.93236	12.0105	8.58674	5.98002	6.87913	6.90558	8.20497	6.78237	7.10168	7.49767	9.20944	7.95533	6.50805	7.35744	8.07611	7.6673	6.75031	6.0026
GSM1060157	7.89722	7.71709	6.67042	12.564	8.92219	6.27637	6.61028	7.90327	7.46205	7.20492	7.71933	8.69007	10.0255	6.48046	7.39711	8.17142	8.62641	6.79599	7.64254	6.55819
GSM1060159	7.97085	7.84776	6.49446	12.5952	9.07446	6.42646	6.12285	7.96605	7.77901	6.99128	7.97109	8.5144	9.98097	7.0092	7.46235	8.05146	8.66014	6.71792	7.57998	6.65444
GSM1060161	7.42003	7.10543	5.91546	11.8425	8.23051	5.9555	6.70303	7.31996	7.94225	6.92363	7.00357	7.55716	9.62555	7.43749	6.88417	7.52829	8.14848	7.43112	7.11235	6.34557
GSM1060163	7.55011	6.95751	6.05267	12.2731	8.38879	5.92769	6.54559	6.72089	7.94164	6.74596	7.55647	7.60402	9.65337	6.96128	6.78402	7.71998	8.53132	7.16999	7.53115	6.19801
GSM1060165	7.87365	7.41736	5.75581	11.9083	8.52637	5.82606	6.60939	7.07474	8.09569	6.82029	7.16588	7.66647	9.45945	7.28388	6.76531	7.59811	8.58362	7.29713	7.06481	6.37762
GSM1060167	7.55441	7.47232	6.53275	12.3894	8.85852	5.59453	6.36302	7.44336	7.88423	6.92349	7.36153	8.19231	9.71729	6.76659	7.14425	7.90296	8.59626	6.64248	7.45216	6.64872
GSM1060169	7.23461	6.26467	5.13298	11.5843	7.86235	5.1636	7.02029	6.11999	8.28489	6.55416	7.43708	7.00772	9.00578	7.60298	6.40035	7.21113	7.80081	7.47253	7.04014	6.06552
GSM1060171	7.98378	8.14179	6.92398	12.5173	9.12183	6.39614	5.97321	8.11141	7.73073	7.13797	7.87839	8.43102	9.913	6.60519	7.35849	7.94723	8.92331	6.51467	7.91948	6.54827
GSM1060173	7.79581	7.95167	5.78685	12.2423	8.71924	6.38367	6.47786	7.96105	7.96207	6.92185	7.41101	7.68374	9.52116	7.26747	6.68758	7.57615	8.77388	7.04899	7.02747	6.35436
GSM1060175	7.70714	7.58061	5.47555	12.3298	8.48595	5.48183	6.70417	7.45085	8.18682	6.84526	7.14267	7.48459	9.48728	7.31612	6.5601	7.74545	8.54725	6.97012	6.72072	6.13324
GSM1060177	7.87448	7.06101	6.51527	12.6115	8.87922	6.3664	6.50726	7.39329	7.95414	6.90148	7.2735	7.95034	9.8398	6.7647	6.87388	7.84966	8.84545	7.16927	7.10963	6.67293
GSM1060179	7.92739	8.40895	5.75607	12.435	9.03034	5.608	6.36075	8.38439	7.87878	7.18257	7.67335	8.15827	9.83402	7.07246	6.8428	7.78198	8.84073	7.30414	7.15723	6.54676
GSM1060118	8.32557	7.61076	7.18499	12.6942	9.23411	6.7078	6.2286	8.10747	7.5189	7.26127	7.75058	8.89958	9.91334	6.50968	7.35362	8.21179	8.71183	6.0834	7.20753	6.88632
GSM1060120	8.00523	8.70709	6.59279	12.3177	9.45948	6.22323	6.3197	8.78064	7.69544	7.09052	7.72835	8.49567	9.77967	6.95655	7.10802	8.0625	9.1584	6.86149	7.68556	6.19049
GSM1060122	8.07161	7.55511	6.72555	12.6473	9.08369	6.54847	6.32266	7.86082	7.70428	7.09858	7.93296	8.65287	9.92024	6.49343	7.50918	8.29211	8.73422	6.49887	7.46532	6.74272
GSM1060124	8.15241	7.97513	6.76776	12.6647	9.12681	6.56423	6.16468	7.92299	7.69941	6.92455	7.92064	8.58729	9.89797	6.87859	7.08578	7.97235	8.68031	5.9026	7.43523	6.71977
GSM1060126	8.0469	7.80677	6.68369	12.5543	9.21002	6.48717	6.07933	8.13268	7.64622	6.98954	7.68986	8.61503	10.0819	6.96827	7.11447	8.26112	8.88	6.72454	7.29159	6.60093
GSM1060128	8.3863	8.38387	7.37585	12.7893	9.16474	5.80906	6.25467	8.86802	7.54061	7.00716	8.33762	9.04897	10.4241	6.49768	7.42017	8.1144	8.81916	6.01227	7.85275	6.84148
GSM1060130	8.66041	8.5665	6.69003	12.8224	9.52436	6.78043	5.45924	8.79635	7.45365	7.03619	8.12063	9.05939	10.5024	6.18415	7.30908	8.45795	9.05797	5.77912	7.37388	7.06782
GSM1060132	8.43473	7.85395	7.0063	12.7928	9.24232	6.55514	5.71028	8.12983	7.18751	7.18938	8.2445	9.17144	10.3799	6.50364	7.30258	8.38307	8.62895	5.61197	7.93808	6.86787
GSM1060134	8.1081	8.22713	6.66859	12.4923	9.34229	6.73182	6.20069	8.49137	7.63118	7.07567	7.96285	8.71517	10.1204	6.84785	7.0974	8.0735	8.90777	5.79243	7.4442	6.68718
GSM1060136	8.43196	8.48522	6.92099	12.7601	9.43906	6.6153	5.83884	8.88268	7.70302	7.37212	7.98109	8.99007	10.3379	6.92675	7.48606	8.32933	9.02959	6.08331	7.40661	6.60616
GSM1060138	7.6223	7.76043	6.14383	12.609	9.12378	5.69308	6.78397	7.96966	7.92262	7.00806	7.93718	8.72703	9.82559	6.99084	7.1927	7.93503	8.48561	6.88707	7.7352	6.29922
GSM1060140	8.05241	8.07958	6.71063	12.4914	9.1577	6.46251	6.51554	8.50942	7.68916	7.11466	7.8344	8.67978	10.0274	7.08463	7.06204	8.06998	8.66094	6.69654	7.2277	6.94341
GSM1060142	8.46294	8.06498	7.19832	12.8739	9.33742	6.47141	6.00426	8.37247	7.71422	7.1362	8.1643	8.83201	10.2705	6.90692	7.34045	8.13405	8.69542	6.39722	7.32125	6.65666
GSM1060144	8.34167	8.84601	7.01573	12.9589	9.40311	5.86433	6.24874	8.9248	7.6009	7.04785	7.94415	8.69515	10.6858	6.34728	7.19193	8.2876	8.64118	6.0268	6.92936	6.85343
GSM1060146	8.4272	8.39724	7.15194	12.8268	9.43142	6.58643	6.13519	8.7061	7.21799	6.78302	8.46852	9.01703	10.3469	6.52783	7.37672	8.40153	9.01497	5.79584	7.93278	7.07867
GSM1060148	8.36002	8.25363	6.78892	12.7815	9.37852	6.58308	6.65402	8.47304	7.39903	7.51372	8.50486	9.33499	10.61	6.76543	7.50456	8.36827	8.86961	6.21488	7.03251	7.30767
GSM1060150	8.20205	8.38509	6.83468	12.5691	9.35322	6.7346	5.54896	8.55722	7.49768	7.19902	8.06602	8.6941	10.0918	6.22758	7.43796	8.22828	8.90454	6.01121	7.50731	6.89324
GSM1060152	8.33724	7.76349	6.86132	12.7168	9.26959	6.32472	5.89133	8.01414	7.32526	7.17565	7.99104	8.86419	10.041	6.81134	7.15136	8.16009	8.83537	6.582	7.49809	7.10076
GSM1060154	8.21752	8.0381	6.56416	12.6782	9.26698	6.7024	6.21978	8.2399	7.84918	6.99882	8.16394	8.91525	10.1307	6.63447	7.0662	8.23405	8.85541	6.58985	7.25861	6.8055
GSM1060156	8.19907	7.85754	7.63082	12.7951	9.2593	6.8868	5.99493	8.02074	7.36693	7.55273	8.03028	9.08423	10.0963	6.49508	7.31226	8.10359	8.91977	5.92479	7.42892	7.5785
GSM1060158	8.07022	7.91495	6.62347	12.6919	8.92565	6.27668	6.27027	7.72944	7.78264	6.96546	7.83817	8.38459	10.0065	6.71295	7.20127	8.04928	8.68463	5.602	7.65515	6.78385
GSM1060160	8.05152	8.09414	6.86761	12.6865	9.24802	6.05885	5.74972	7.94672	7.70429	6.97742	8.08635	8.68468	10.1104	6.35993	7.20841	8.16347	8.7279	6.66916	7.84769	6.58388
GSM1060162	7.87148	7.72816	5.94801	12.1392	8.57338	6.59596	6.12783	7.42007	7.88755	6.7746	7.64419	7.79566	9.79042	7.09753	6.97945	7.53373	8.63487	6.24541	7.44388	6.76236
GSM1060164	8.00683	7.80266	6.64914	12.5233	9.03822	6.71722	6.17854	8.10677	7.55044	7.06804	7.74104	8.59065	10.052	6.25679	7.1206	7.97195	8.9954	6.59785	7.82166	6.61646
GSM1060166	8.21621	8.13752	6.92802	12.6947	9.3142	6.34941	6.2441	8.33783	7.54967	7.17774	8.14396	8.99126	10.2553	6.48995	7.09159	8.26452	8.71439	6.10539	7.97039	6.62828
GSM1060168	7.93438	8.24575	6.89725	12.4975	9.11671	6.72629	6.13736	8.61636	7.5878	7.08763	7.64609	8.51406	9.99554	6.48724	7.55452	7.98641	9.08363	6.69272	8.09101	6.85853
GSM1060170	8.19726	8.92809	7.32899	12.6772	9.41827	6.76139	6.25718	9.11351	7.52031	7.45792	7.65008	8.59064	10.1214	6.66963	7.47303	7.94978	9.43629	6.20348	7.57002	7.22949
GSM1060172	8.2196	8.3896	7.38772	12.7297	9.41941	6.48173	6.07647	8.51322	7.52261	7.13628	8.3003	8.6381	10.0252	6.47836	7.27798	8.09376	9.23383	6.18057	7.84438	7.02878
GSM1060174	7.75066	7.93039	5.75037	12.0076	8.59498	6.25842	6.56895	7.89754	8.1638	7.03604	7.42724	7.66525	9.61814	7.45356	6.99951	7.59378	8.62234	7.40071	7.36689	6.21375
GSM1060176	8.21094	8.42714	6.68656	12.701	9.19556	6.34539	5.85606	8.69374	7.93411	7.24389	7.66958	8.34859	10.0614	6.87987	7.15025	8.15773	9.11807	6.49627	7.57	6.67886
GSM1060178	8.3452	7.88514	7.09848	12.8858	9.55794	6.34337	5.85598	8.04347	7.45535	7.46633	8.18339	8.92408	10.0855	6.12577	7.04652	8.2949	8.94882	6.4428	7.45565	7.04193
GSM1060180	8.39367	9.61658	6.35153	12.631	9.60035	6.80278	6.27213	9.97177	7.50334	7.61656	8.38989	9.27474	10.486	6.29185	7.36756	8.09784	9.56842	6.28802	7.77368	7.07211

## Sheet: lasso
supplemental data 5
gene
TRPC6
OAS2
XAF1
TMEM106A
IGKV1-13
RAPGEF4
HAND2
GPR126
ABCB1
TP53INP1
RN7SL57P
